# Supplementary material for: IDEAS: individual level differential expression analysis for single-cell RNA-seq data
Source: Genome Biol. 2022 Jan 24;23:33. doi: 10.1186/s13059-022-02605-1 (PMC8784862; doi:10.1186/s13059-022-02605-1)
Supplement: Supplementary file 2 — Additional file 2 GSEA results for COVID data analysis. [file 13059_2022_2605_MOESM2_ESM.xlsx]

## Sheet: DESeq2
pathway	pval	padj	log2err	ES	NES	size	leadingEdge
RESPIRATORY_ELECTRON_TRANSPORT_ATP_SYNTHESIS_BY_CHEMIOSMOTIC_COUPLING_AND_HEAT_PRODUCTION_BY_UNCOUPLING_PROTEINS	1e-10	3.32e-08	NA	0.693213	1.72836	103	COX6B1, NDUFA11, UQCRH, ATP5PB, MT-ATP8, ETFB, COX8A, NDUFC2, COX4I1, NDUFA4, ATP5MG, COX7C, NDUFB11, UQCR10, COX6C, ATP5F1A, NDUFS6, COX6A1, NDUFB9, COX5B, ATP5F1D, NDUFS3, ATP5MF, UCP2, ATP5F1B, UQCRB, NDUFB10, ATP5PD, ATP5F1C, SDHC, NDUFB7, NDUFAB1, UQCRQ, MT-ND5, UQCR11, NDUFB8, NDUFA1, NDUFB5, NDUFA10, ATP5F1E, ATP5PF, NDUFAF3, COX5A, ATP5MC3, MT-ND2, NDUFB1, ATP5PO, NDUFA2, NDUFB4, ETFA, CO…
THE_CITRIC_ACID_TCA_CYCLE_AND_RESPIRATORY_ELECTRON_TRANSPORT	1e-10	3.32e-08	NA	0.664144	1.66387	127	COX6B1, NDUFA11, UQCRH, ATP5PB, MT-ATP8, ETFB, COX8A, NDUFC2, COX4I1, IDH2, NDUFA4, ATP5MG, COX7C, NDUFB11, UQCR10, COX6C, ATP5F1A, NDUFS6, COX6A1, MDH2, NDUFB9, COX5B, ATP5F1D, NDUFS3, ATP5MF, UCP2, ATP5F1B, MPC2, UQCRB, NDUFB10, ATP5PD, ATP5F1C, PDHB, SDHC, NDUFB7, NDUFAB1, UQCRQ, MT-ND5, UQCR11, NDUFB8, LDHA, IDH3G, NDUFA1, NDUFB5, NDUFA10, ATP5F1E, ATP5PF, NDUFAF3, VDAC1, COX5A, ATP5MC3, MT-N…
RESPIRATORY_ELECTRON_TRANSPORT	2.7977e-09	6.19225e-07	0.774939	0.658256	1.62785	85	COX6B1, NDUFA11, UQCRH, ETFB, COX8A, NDUFC2, COX4I1, NDUFA4, COX7C, NDUFB11, UQCR10, COX6C, NDUFS6, COX6A1, NDUFB9, COX5B, NDUFS3, UQCRB, NDUFB10, SDHC, NDUFB7, NDUFAB1, UQCRQ, MT-ND5, UQCR11, NDUFB8, NDUFA1, NDUFB5, NDUFA10, NDUFAF3, COX5A, MT-ND2, NDUFB1, NDUFA2, NDUFB4, ETFA, COX7A2L, NDUFB2, NDUFA12, NDUFV2, SDHB, COX7B
METABOLISM_OF_AMINO_ACIDS_AND_DERIVATIVES	8.84757e-09	1.4687e-06	0.74774	0.574812	1.45146	170	PSMA1, PCBD1, PSMB3, PSMB1, RPL26L1, ETHE1, PSMB8, RPS3, PSMC5, RPL7, RPSA, HSD17B10, RPL8, RPL7A, PSMD7, PDHB, RPL22, RPL21, RPS4X, RPS5, NDUFAB1, RPL5, GRHPR, RPL10, PSME1, PSMB6, OAZ1, PSMD8, RPL29, SMS, RPS23, PSMA4, PSMA3, RPS3A, RPLP0, UBA52, RPLP1, ECHS1, PSMB7, RPS2, PSMD4, RPL22L1, RPL6, SRM, RPS15A, RPL17, PSMB9, PSMC4, RPL15, RPL18, FAU, RPS27A, RPS19, PSMA5, RPS13, RPL4, RPL12, RPS16,…
NERVOUS_SYSTEM_DEVELOPMENT	2.56293e-07	3.40357e-05	0.674963	0.532287	1.35704	259	MAP2K2, MYL12B, PSMA1, PSMB3, ELOB, UTRN, ARPC1B, PSMB1, RPL26L1, ARPC2, UBB, PSMB8, RPS3, MYL6, PSMC5, CFL1, RPL7, RPSA, RAC1, RPL8, UBC, APH1A, RPL7A, ARPC3, PSMD7, RPL22, RPL21, RPS4X, RPS5, RPL5, CSNK2B, RPL10, RHOA, PSME1, PSMB6, PSMD8, RPL29, RPS23, PSMA4, PSMA3, RPS3A, RPLP0, UBA52, RPLP1, ARPC5, ROCK1, ACTB, PSMB7, PFN1, RPS2, AP2M1, PSMD4, RPL22L1, RPL6, RPS15A, ROCK2, RPL17, PSMB9, HSP9…
REGULATION_OF_EXPRESSION_OF_SLITS_AND_ROBOS	5.49174e-07	5.90083e-05	0.659444	0.570304	1.43445	146	PSMA1, PSMB3, ELOB, PSMB1, RPL26L1, UBB, PSMB8, RPS3, PSMC5, RPL7, RPSA, RPL8, UBC, RPL7A, PSMD7, RPL22, RPL21, RPS4X, RPS5, RPL5, RPL10, PSME1, PSMB6, PSMD8, RPL29, RPS23, PSMA4, PSMA3, RPS3A, RPLP0, UBA52, RPLP1, PSMB7, RPS2, PSMD4, RPL22L1, RPL6, RPS15A, RPL17, PSMB9, PSMC4, RPL15, RPL18, FAU, RBX1, RPS27A, RPS19, PSMA5, RPS13, RPL4, RPL12, RPS16, RPS8, RPS27L, RPS12, PSMA7, RPL14, RPL27, RPL3…
CELLULAR_RESPONSES_TO_EXTERNAL_STIMULI	6.25801e-07	5.90083e-05	0.659444	0.506389	1.30117	340	TXN, PSMA1, PRDX1, DCTN3, PSMB3, ELOB, TNRC6A, LAMTOR1, RPA3, PSMB1, RPL26L1, UBB, PSMB8, NUP107, GSTP1, RPS3, MT1F, ATOX1, PSMC5, HSPB1, RPL7, AGO3, PRDX6, RPSA, TNRC6B, ATP6V0D1, ST13, RPL8, UBC, RPS19BP1, RPL7A, PSMD7, RPL22, MDM4, RPL21, RPS4X, RPS5, RPL5, RPL10, PSME1, EEF1A1, ACTR10, SOD1, PSMB6, ATM, PSMD8, RPL29, RPS23, NUP50, PSMA4, MAP4K4, PSMA3, RPS3A, RPLP0, UBA52, RPLP1, PHC3, TERF2,…
SIGNALING_BY_ROBO_RECEPTORS	7.10943e-07	5.90083e-05	0.659444	0.557999	1.40748	164	PSMA1, PSMB3, ELOB, PSMB1, RPL26L1, UBB, PSMB8, RPS3, PSMC5, RPL7, RPSA, RAC1, RPL8, UBC, RPL7A, PSMD7, RPL22, RPL21, RPS4X, RPS5, RPL5, RPL10, RHOA, PSME1, PSMB6, PSMD8, RPL29, RPS23, PSMA4, PSMA3, RPS3A, RPLP0, UBA52, RPLP1, PSMB7, PFN1, RPS2, PSMD4, RPL22L1, RPL6, RPS15A, RPL17, PSMB9, PSMC4, RPL15, RPL18, FAU, RBX1, RPS27A, RPS19, PSMA5, RPS13, RPL4, RPL12, RPS16, RPS8, RPS27L, RPS12, PSMA7, …
SRP_DEPENDENT_COTRANSLATIONAL_PROTEIN_TARGETING_TO_MEMBRANE	1.08666e-06	8.01713e-05	0.643552	0.593754	1.48285	106	SRP14, SEC61B, RPL26L1, SEC11C, SPCS1, RPS3, RPL7, RPSA, RPL8, RPL7A, RPL22, RPL21, RPS4X, RPS5, RPL5, SSR4, RPL10, DDOST, RPL29, RPS23, RPS3A, RPLP0, UBA52, RPLP1, SEC61G, RPS2, RPL22L1, RPL6, RPS15A, RPL17, RPL15, RPL18, FAU, RPS27A, RPS19, RPS13, RPL4, RPL12, RPS16, RPS8, RPS27L, RPS12, RPL14, RPL27, RPL3, RPS28, RPS14, RPS7, RPL36AL, RPL39, SSR2, RPL35A, RPL24, RPS6, RPL26, RPS10, RPL13, RPL1…
INFECTIOUS_DISEASE	1.34335e-06	8.91981e-05	0.643552	0.495756	1.27757	384	MAP2K2, TXN, PSMA1, PSMB3, ELOB, ARPC1B, IGLC2, PSMB1, ENO1, RPL26L1, GNG5, IGLC3, ARPC2, UBB, PSMB8, NUP107, RPS3, PSMC5, RPL7, EIF2AK2, RPSA, RAC1, PPIA, TAF1, RPL8, UBC, RPL7A, ARPC3, PSMD7, RPL22, RPL21, RPS4X, RPS5, RPL5, POLR2J, CD8B, RPL10, PSME1, PSTPIP1, PSMB6, PSMD8, RPL29, SNF8, SLC25A6, RPS23, NUP50, PSMA4, CALM1, PSMA3, RPS3A, NELFB, RPLP0, AP1S1, UBA52, POLR2G, RPLP1, SLC25A5, ARPC5…
SELENOAMINO_ACID_METABOLISM	2.59678e-06	0.000156751	0.627257	0.601555	1.48916	90	RPL26L1, RPS3, RPL7, RPSA, RPL8, RPL7A, RPL22, RPL21, RPS4X, RPS5, RPL5, RPL10, RPL29, RPS23, RPS3A, RPLP0, UBA52, RPLP1, RPS2, RPL22L1, RPL6, RPS15A, RPL17, RPL15, RPL18, FAU, RPS27A, RPS19, RPS13, RPL4, RPL12, RPS16, RPS8, RPS27L, RPS12, RPL14, SEPHS2, RPL27, RPL3, RPS28, RPS14, RPS7, RPL36AL, SECISBP2, RPL39, RPL35A, RPL24, RPS6, RPL26, RPS10, RPL13, RPL11, RPS24, RPS15, RPL9, RPS9, RPL13A, RP…
DEVELOPMENTAL_BIOLOGY	4.04403e-06	0.00022377	0.610527	0.49459	1.27214	357	MAP2K2, MYL12B, PSMA1, PSMB3, ELOB, UTRN, ARPC1B, SMAD4, PSMB1, RPL26L1, ARPC2, UBB, PSMB8, KMT2C, RPS3, MYL6, PSMC5, CFL1, RPL7, SPAG9, KMT2A, RPSA, RAC1, RPL8, UBC, APH1A, RPL7A, ARPC3, PSMD7, RPL22, RPL21, RPS4X, RPS5, RPL5, POLR2J, CSNK2B, RPL10, RHOA, PSME1, PSMB6, PSMD8, RPL29, RPS23, PSMA4, PSMA3, RPS3A, RPLP0, UBA52, POLR2G, RPLP1, ARPC5, ROCK1, ACTB, PSMB7, PFN1, RPS2, AP2M1, PSMD4, RPL2…
EUKARYOTIC_TRANSLATION_ELONGATION	4.38967e-06	0.000224211	0.610527	0.604254	1.49502	88	RPL26L1, RPS3, RPL7, RPSA, RPL8, RPL7A, EEF1B2, RPL22, RPL21, RPS4X, RPS5, RPL5, EEF1D, RPL10, EEF1A1, RPL29, RPS23, RPS3A, RPLP0, UBA52, RPLP1, RPS2, RPL22L1, RPL6, RPS15A, RPL17, RPL15, RPL18, FAU, RPS27A, RPS19, RPS13, RPL4, RPL12, RPS16, RPS8, RPS27L, RPS12, RPL14, RPL27, RPL3, RPS28, RPS14, RPS7, RPL36AL, RPL39, RPL35A, RPL24, RPS6, RPL26, RPS10, RPL13, RPL11, RPS24, RPS15, RPL9, RPS9, RPL13…
INFLUENZA_INFECTION	5.77222e-06	0.000273768	0.610527	0.560994	1.40727	134	RPL26L1, NUP107, RPS3, RPL7, EIF2AK2, RPSA, RPL8, RPL7A, RPL22, RPL21, RPS4X, RPS5, RPL5, POLR2J, RPL10, RPL29, SLC25A6, RPS23, NUP50, RPS3A, RPLP0, UBA52, POLR2G, RPLP1, KPNA1, RPS2, RPL22L1, RPL6, RPS15A, RANBP2, RPL17, HSP90AA1, RPL15, RPL18, FAU, RPS27A, NUP98, RPS19, RPS13, RPL4, RPL12, RPS16, RPS8, RPS27L, POLR2I, CLTA, RPS12, RPL14, POLR2L, NUP153, RPL27, RPL3, RPS28, RPS14, POLR2B, RPS7, …
NONSENSE_MEDIATED_DECAY_NMD	8.68376e-06	0.000384401	0.593325	0.5747	1.43527	106	SMG1, RPL26L1, RPS3, RPL7, RPSA, RPL8, RPL7A, RPL22, RPL21, RPS4X, RPS5, RPL5, RPL10, RPL29, RPS23, RPS3A, RPLP0, UBA52, RPLP1, RPS2, RPL22L1, RPL6, RPS15A, RPL17, RPL15, RPL18, FAU, RPS27A, RPS19, RPS13, RPL4, RPL12, RPS16, RPS8, RPS27L, RPS12, RPL14, RPL27, RPL3, RPS28, RPS14, RPS7, RPL36AL, SMG6, RPL39, RPL35A, RPL24, RPS6, RPL26, RPS10, RPL13, RPL11, RPS24, RPS15, RPL9, RPS9, PNRC2, RPL13A, R…
MAPK6_MAPK4_SIGNALING	1.18793e-05	0.000492992	0.593325	0.618474	1.5067	66	PSMA1, PSMB3, TNRC6A, PSMB1, UBB, PSMB8, PSMC5, HSPB1, AGO3, TNRC6B, RAC1, UBC, PSMD7, PSME1, PSMB6, PSMD8, PSMA4, PSMA3, UBA52, PSMB7, PSMD4, FOXO3, PSMB9, PSMC4, RPS27A, TNRC6C, PSMA5, PSMA7
EUKARYOTIC_TRANSLATION_INITIATION	1.52193e-05	0.000594448	0.593325	0.565504	1.41481	112	EIF3I, RPL26L1, EIF3L, EIF3H, RPS3, RPL7, RPSA, RPL8, RPL7A, EIF3K, RPL22, RPL21, RPS4X, RPS5, RPL5, RPL10, EIF3F, RPL29, RPS23, RPS3A, RPLP0, UBA52, RPLP1, EIF3E, RPS2, RPL22L1, RPL6, RPS15A, RPL17, RPL15, RPL18, FAU, RPS27A, RPS19, RPS13, RPL4, RPL12, RPS16, RPS8, RPS27L, RPS12, RPL14, RPL27, RPL3, RPS28, RPS14, RPS7, RPL36AL, RPL39, RPL35A, RPL24, EIF3G, RPS6, RPL26, RPS10, RPL13, RPL11, RPS24…
TRANSLATION	2.24797e-05	0.000783411	0.57561	0.509145	1.29259	218	MRPL54, PPA1, SRP14, EIF3I, SEC61B, RPL26L1, MRPL41, EIF3L, SEC11C, EIF3H, SPCS1, RPS3, RPL7, RPSA, MRPS15, RPL8, AURKAIP1, RPL7A, EEF1B2, EIF3K, GADD45GIP1, RPL22, MRPL20, RPL21, RPS4X, RPS5, MRPS23, RPL5, EEF1D, MRPL43, SSR4, RPL10, EIF3F, EEF1A1, DDOST, RPL29, MRPL34, RPS23, MRPS12, MRPL14, RPS3A, RPLP0, UBA52, RPLP1, EIF3E, MRPL16, SEC61G, RPS2, RPL22L1, RPL6, MRPL11, RPS15A, RPL17, RPL15, RP…
MAPK_FAMILY_SIGNALING_CASCADES	2.33175e-05	0.000783411	0.57561	0.553602	1.38705	126	MAP2K2, PSMA1, PSMB3, TNRC6A, PSMB1, UBB, PSMB8, PSMC5, HSPB1, AGO3, TNRC6B, RAC1, UBC, PSMD7, JAK3, PSME1, PSMB6, PSMD8, YWHAB, PSMA4, CALM1, PSMA3, PEBP1, PHB, UBA52, ACTB, PSMB7, PSMD4, RASA2, FOXO3, PSMB9, IL2RG, PSMC4, RBX1, RPS27A, TNRC6C, IL2RB, PSMA5, CUL3, MAPK1, ACTG1, PSMA7
SIGNALING_BY_WNT	2.35967e-05	0.000783411	0.57561	0.551364	1.38255	132	PSMA1, PSMB3, SNX3, TNRC6A, PSMB1, USP34, GNG5, UBB, PSMB8, PSMC5, AGO3, TNRC6B, RAC1, HDAC1, CCDC88C, UBC, PSMD7, CSNK2B, RHOA, PSME1, BCL9L, PSMB6, PSMD8, PSMA4, CALM1, PSMA3, UBA52, CHD8, PSMB7, PFN1, AP2M1, XIAP, PSMD4, PSMB9, PSMC4, RBX1, RPS27A, EP300, TNRC6C, PSMA5, CUL3, CLTA, PSMA7, RYK, AP2S1
CRISTAE_FORMATION	3.00577e-05	0.000950396	0.57561	0.753485	1.70593	23	ATP5PB, MT-ATP8, ATP5MG, ATP5F1A, ATP5F1D, ATP5MF, ATP5F1B, ATP5PD, ATP5F1C, ATP5F1E, ATP5PF, ATP5MC3, ATP5PO, ATP5MC1, ATP5MC2
DISEASE	3.45177e-05	0.00102892	0.557332	0.463638	1.2009	553	MAP2K2, TXN, PSMA1, PRDX1, PSMB3, ELOB, ARPC1B, SMAD4, IGLC2, PSMB1, ENO1, RPL26L1, GNG5, IGLC3, FKBP1A, GOLGA4, ARPC2, UBB, PSMB8, NUP107, RPS3, PSMC5, RPL7, EIF2AK2, RPSA, RAC1, PPIA, HDAC1, TAF1, RPL8, UBC, PTPN12, APH1A, RPL7A, ARPC3, CTSA, PSMD7, RPL22, RPL21, RPS4X, RPS5, RPL5, POLR2J, CD8B, RPL10, PSME1, PSTPIP1, PSMB6, PSMD8, RPL29, ZMYM2, YWHAB, SNF8, SLC25A6, RPS23, NUP50, PSMA4, CALM1,…
BETA_CATENIN_INDEPENDENT_WNT_SIGNALING	3.56402e-05	0.00102892	0.557332	0.586265	1.44596	82	PSMA1, PSMB3, TNRC6A, PSMB1, GNG5, UBB, PSMB8, PSMC5, AGO3, TNRC6B, RAC1, UBC, PSMD7, RHOA, PSME1, PSMB6, PSMD8, PSMA4, CALM1, PSMA3, UBA52, PSMB7, PFN1, AP2M1, PSMD4, PSMB9, PSMC4, RPS27A, TNRC6C, PSMA5, CLTA, PSMA7, RYK, AP2S1
RESPONSE_OF_EIF2AK4_GCN2_TO_AMINO_ACID_DEFICIENCY	5.69678e-05	0.00157611	0.557332	0.574736	1.426	93	RPL26L1, RPS3, RPL7, RPSA, RPL8, RPL7A, RPL22, RPL21, RPS4X, RPS5, RPL5, RPL10, RPL29, RPS23, RPS3A, RPLP0, UBA52, RPLP1, RPS2, RPL22L1, RPL6, RPS15A, RPL17, RPL15, RPL18, FAU, RPS27A, RPS19, RPS13, RPL4, RPL12, RPS16, RPS8, RPS27L, RPS12, RPL14, RPL27, RPL3, RPS28, RPS14, RPS7, RPL36AL, RPL39, RPL35A, RPL24, RPS6, RPL26, RPS10, RPL13, RPL11, RPS24, RPS15, RPL9, RPS9, RPL13A, RPL28, RPL18A, RPL19…
FORMATION_OF_ATP_BY_CHEMIOSMOTIC_COUPLING	6.10842e-05	0.0016224	0.538434	0.797039	1.74922	17	ATP5PB, MT-ATP8, ATP5MG, ATP5F1A, ATP5F1D, ATP5MF, ATP5F1B, ATP5PD, ATP5F1C, ATP5F1E, ATP5PF, ATP5MC3, ATP5PO, ATP5MC1, ATP5MC2
STABILIZATION_OF_P53	8.06567e-05	0.00205985	0.538434	0.632693	1.50286	48	PSMA1, PSMB3, PSMB1, UBB, PSMB8, PSMC5, UBC, PSMD7, MDM4, PSME1, PSMB6, ATM, PSMD8, PSMA4, PSMA3, UBA52, PSMB7, PSMD4, PSMB9, PSMC4, RPS27A, PSMA5, PSMA7
UB_SPECIFIC_PROCESSING_PROTEASES	8.40409e-05	0.00206678	0.538434	0.555687	1.38779	106	PSMA1, PSMB3, SNX3, SMAD4, USP24, PSMB1, USP34, UBB, PSMB8, PSMC5, VDAC2, UBC, PSMD7, USP15, UFD1, MDM4, PSME1, USP47, PSMB6, PSMD8, PSMA4, PSMA3, UBA52, VDAC1, PSMB7, VDAC3, PSMD4, ADRM1, PSMB9, PSMC4, RPS27A, TADA3, PSMA5, TAF10, PSMA7, USP9X, USP33, PSMB4, DDX58, PSMB2, USP48, FKBP8
REGULATION_OF_RAS_BY_GAPS	0.00010209	0.00241499	0.538434	0.618176	1.47846	52	PSMA1, PSMB3, PSMB1, UBB, PSMB8, PSMC5, UBC, PSMD7, PSME1, PSMB6, PSMD8, PSMA4, PSMA3, UBA52, PSMB7, PSMD4, RASA2, PSMB9, PSMC4, RBX1, RPS27A, PSMA5, CUL3, PSMA7
G1_S_DNA_DAMAGE_CHECKPOINTS	0.000105474	0.00241499	0.538434	0.631711	1.5016	49	PSMA1, PSMB3, PSMB1, UBB, PSMB8, PSMC5, UBC, PSMD7, MDM4, PSME1, PSMB6, ATM, PSMD8, PSMA4, PSMA3, UBA52, PSMB7, PSMD4, PSMB9, PSMC4, RPS27A, PSMA5, PSMA7
ORC1_REMOVAL_FROM_CHROMATIN	0.000119033	0.00259817	0.538434	0.627275	1.48999	48	PSMA1, PSMB3, PSMB1, UBB, PSMB8, PSMC5, UBC, PSMD7, PSME1, PSMB6, PSMD8, PSMA4, PSMA3, UBA52, ORC4, PSMB7, PSMD4, PSMB9, PSMC4, RBX1, RPS27A, PSMA5, PSMA7
DEGRADATION_OF_DVL	0.0001213	0.00259817	0.538434	0.63669	1.50868	46	PSMA1, PSMB3, PSMB1, UBB, PSMB8, PSMC5, UBC, PSMD7, PSME1, PSMB6, PSMD8, PSMA4, PSMA3, UBA52, PSMB7, PSMD4, PSMB9, PSMC4, RBX1, RPS27A, PSMA5, CUL3, PSMA7
CELLULAR_RESPONSE_TO_HYPOXIA	0.000128102	0.00265811	0.518848	0.605859	1.46218	58	PSMA1, PSMB3, ELOB, PSMB1, UBB, PSMB8, PSMC5, UBC, PSMD7, PSME1, PSMB6, PSMD8, PSMA4, PSMA3, UBA52, PSMB7, PSMD4, PSMB9, PSMC4, RBX1, RPS27A, EP300, PSMA5, UBE2D2, PSMA7
PCP_CE_PATHWAY	0.000139438	0.00280566	0.518848	0.602401	1.45614	59	PSMA1, PSMB3, PSMB1, UBB, PSMB8, PSMC5, RAC1, UBC, PSMD7, RHOA, PSME1, PSMB6, PSMD8, PSMA4, PSMA3, UBA52, PSMB7, PFN1, AP2M1, PSMD4, PSMB9, PSMC4, RPS27A, PSMA5, CLTA, PSMA7, RYK, AP2S1, RAC2, PSMB4, PSMB2
SELECTIVE_AUTOPHAGY	0.000168912	0.00329052	0.518848	0.6424	1.52125	43	PARK7, VIM, TOMM22, UBB, PLIN2, UBC, CSNK2B, ATM, TOMM7, UBA52, VDAC1, HSP90AA1, RPS27A
ASSEMBLY_OF_THE_PRE_REPLICATIVE_COMPLEX	0.000173446	0.00329052	0.518848	0.63121	1.49569	46	PSMA1, PSMB3, PSMB1, UBB, PSMB8, PSMC5, UBC, PSMD7, PSME1, PSMB6, PSMD8, PSMA4, PSMA3, UBA52, ORC4, PSMB7, PSMD4, PSMB9, PSMC4, RPS27A, PSMA5, PSMA7
DNA_REPLICATION_PRE_INITIATION	0.000182515	0.00336639	0.518848	0.611014	1.46133	52	PSMA1, PSMB3, RPA3, PSMB1, UBB, PSMB8, PSMC5, UBC, PSMD7, PSME1, PSMB6, PSMD8, PSMA4, PSMA3, UBA52, ORC4, PSMB7, PSMD4, PSMB9, PSMC4, RPS27A, PSMA5, PSMA7
TCF_DEPENDENT_SIGNALING_IN_RESPONSE_TO_WNT	0.000221058	0.0039671	0.518848	0.556215	1.37782	91	PSMA1, PSMB3, PSMB1, USP34, UBB, PSMB8, PSMC5, HDAC1, CCDC88C, UBC, PSMD7, CSNK2B, PSME1, BCL9L, PSMB6, PSMD8, PSMA4, PSMA3, UBA52, CHD8, PSMB7, XIAP, PSMD4, PSMB9, PSMC4, RBX1, RPS27A, EP300, PSMA5, CUL3, PSMA7, RYK
G2_M_CHECKPOINTS	0.000230127	0.00402117	0.518848	0.580966	1.42292	72	PSMA1, PSMB3, RPA3, PSMB1, UBB, PSMB8, PSMC5, UBC, PSMD7, PSME1, PSMB6, ATM, PSMD8, YWHAB, PSMA4, PSMA3, UBA52, ORC4, RAD17, PSMB7, HERC2, PSMD4, PSMB9, PSMC4, RPS27A, PSMA5, BABAM1, PSMA7
HOST_INTERACTIONS_OF_HIV_FACTORS	0.000239241	0.00407323	0.518848	0.544491	1.35602	101	PSMA1, PSMB3, ELOB, PSMB1, UBB, PSMB8, NUP107, PSMC5, RAC1, PPIA, UBC, PSMD7, CD8B, PSME1, PSMB6, PSMD8, SLC25A6, NUP50, PSMA4, PSMA3, AP1S1, UBA52, SLC25A5, KPNA1, PSMB7, AP2M1, PSMD4, LCK, RANBP2, NPM1, PSMB9, PSMC4, RBX1, RPS27A, NUP98, PSMA5, PSMA7, NUP153, AP2S1, RAN, PSMB4, B2M, PSMB2, AP1S2
AUF1_HNRNP_D0_BINDS_AND_DESTABILIZES_MRNA	0.000257468	0.00424353	0.498493	0.619447	1.47245	49	PSMA1, PSMB3, PSMB1, UBB, PSMB8, PSMC5, HSPB1, UBC, PSMD7, PSME1, PSMB6, PSMD8, PSMA4, PSMA3, UBA52, PSMB7, PSMD4, PSMB9, PSMC4, RPS27A, PSMA5, PSMA7
UCH_PROTEINASES	0.000262025	0.00424353	0.498493	0.580948	1.41529	66	PSMA1, PSMB3, PSMB1, UBB, PSMB8, PSMC5, UBC, PSMD7, TFPT, USP15, FOXK1, PSME1, PSMB6, PSMD8, PSMA4, PSMA3, UBA52, ACTB, PSMB7, OGT, PSMD4, ADRM1, PSMB9, PSMC4, RPS27A, PSMA5, PSMA7
COMPLEX_I_BIOGENESIS	0.000275696	0.00435862	0.498493	0.631715	1.49784	47	NDUFA11, NDUFC2, NDUFB11, NDUFS6, NDUFB9, NDUFS3, NDUFB10, NDUFB7, NDUFAB1, MT-ND5, NDUFB8, NDUFA1, NDUFB5, NDUFA10, NDUFAF3, MT-ND2, NDUFB1, NDUFA2, NDUFB4, NDUFB2, NDUFA12, NDUFV2, NDUFS7, MT-ND6, NDUFA9, NDUFS5
SWITCHING_OF_ORIGINS_TO_A_POST_REPLICATIVE_STATE	0.000289366	0.00446835	0.498493	0.593651	1.43499	59	PSMA1, PSMB3, PSMB1, UBB, PSMB8, PSMC5, UBC, PSMD7, PSME1, PSMB6, PSMD8, PSMA4, PSMA3, UBA52, ORC4, PSMB7, PSMD4, ANAPC16, PSMB9, PSMC4, RBX1, ANAPC15, RPS27A, PSMA5, PSMA7
CHAPERONE_MEDIATED_AUTOPHAGY	0.00035535	0.00536256	0.498493	0.785231	1.69228	14	PARK7, VIM, UBB, PLIN2, UBC, EEF1A1, UBA52, HSP90AA1, RPS27A
DEGRADATION_OF_AXIN	0.00037139	0.00542671	0.498493	0.610056	1.44909	48	PSMA1, PSMB3, PSMB1, UBB, PSMB8, PSMC5, UBC, PSMD7, PSME1, PSMB6, PSMD8, PSMA4, PSMA3, UBA52, PSMB7, PSMD4, PSMB9, PSMC4, RPS27A, PSMA5, PSMA7
DECTIN_1_MEDIATED_NONCANONICAL_NF_KB_SIGNALING	0.000375947	0.00542671	0.498493	0.600383	1.4359	52	PSMA1, PSMB3, PSMB1, UBB, PSMB8, PSMC5, UBC, PSMD7, PSME1, PSMB6, PSMD8, PSMA4, PSMA3, RELB, UBA52, PSMB7, PSMD4, PSMB9, PSMC4, RPS27A, PSMA5, PSMA7
CELL_CYCLE_CHECKPOINTS	0.000398731	0.00563314	0.498493	0.523369	1.31166	124	PSMA1, PSMB3, RPA3, PSMB1, UBB, PSMB8, NUP107, PSMC5, NDEL1, UBC, PSMD7, MDM4, PSME1, PSMB6, ATM, PSMD8, YWHAB, PSMA4, PSMA3, UBA52, ORC4, RAD17, PSMB7, PMF1, HERC2, PSMD4, AHCTF1, RANBP2, TAOK1, ANAPC16, PSMB9, PSMC4, ANAPC15, RPS27A, NUP98, PSMA5, BABAM1, PSMA7
ASYMMETRIC_LOCALIZATION_OF_PCP_PROTEINS	0.000412402	0.00570489	0.498493	0.61643	1.45975	45	PSMA1, PSMB3, PSMB1, UBB, PSMB8, PSMC5, UBC, PSMD7, PSME1, PSMB6, PSMD8, PSMA4, PSMA3, UBA52, PSMB7, PSMD4, PSMB9, PSMC4, RPS27A, PSMA5, PSMA7
EPH_EPHRIN_SIGNALING	0.000421515	0.00571196	0.498493	0.643167	1.5107	36	MYL12B, ARPC1B, ARPC2, MYL6, CFL1, RAC1, APH1A, ARPC3, RHOA, ARPC5, ROCK1, ACTB, AP2M1, ROCK2, ACTG1, CLTA, AP2S1, ADAM10
DNA_REPLICATION	0.000435186	0.00577927	0.498493	0.570473	1.3918	68	PSMA1, PSMB3, RPA3, PSMB1, UBB, PSMB8, PSMC5, UBC, PSMD7, PSME1, PSMB6, PSMD8, PSMA4, PSMA3, UBA52, ORC4, PSMB7, PSMD4, ANAPC16, PSMB9, PSMC4, RBX1, ANAPC15, RPS27A, PSMA5, PSMA7, POLE4, PSMB4, ANAPC11, PSMB2
THE_ROLE_OF_GTSE1_IN_G2_M_PROGRESSION_AFTER_G2_CHECKPOINT	0.000462527	0.00602192	0.498493	0.597974	1.43014	52	PSMA1, PSMB3, PSMB1, UBB, PSMB8, PSMC5, UBC, PSMD7, PSME1, PSMB6, PSMD8, PSMA4, PSMA3, UBA52, PSMB7, PSMD4, PSMB9, HSP90AA1, PSMC4, RPS27A, PSMA5, PSMA7
APC_C_CDH1_MEDIATED_DEGRADATION_OF_CDC20_AND_OTHER_APC_C_CDH1_TARGETED_PROTEINS_IN_LATE_MITOSIS_EARLY_G1	0.000471686	0.00602307	0.498493	0.598588	1.44009	56	PSMA1, PSMB3, PSMB1, UBB, PSMB8, PSMC5, UBC, PSMD7, PTTG1, PSME1, PSMB6, PSMD8, PSMA4, PSMA3, UBA52, PSMB7, PSMD4, ANAPC16, PSMB9, PSMC4, ANAPC15, RPS27A, PSMA5, PSMA7
SCF_SKP2_MEDIATED_DEGRADATION_OF_P27_P21	0.000526638	0.0064757	0.477271	0.616291	1.46034	46	PSMA1, PSMB3, PSMB1, UBB, PSMB8, PSMC5, UBC, PSMD7, PSME1, PSMB6, PSMD8, PSMA4, PSMA3, UBA52, PSMB7, PSMD4, PSMB9, PSMC4, RPS27A, PSMA5, PSMA7
RHO_GTPASE_EFFECTORS	0.000526638	0.0064757	0.477271	0.532474	1.3317	113	MYL12B, ARPC1B, ARPC2, NUP107, MYL6, PKN2, CFL1, RAC1, S100A8, NDEL1, ARPC3, S100A9, RHOA, YWHAB, CALM1, ARPC5, ROCK1, ACTB, PMF1, PFN1, CYBA, AHCTF1, BRK1, ROCK2, RANBP2, TAOK1, NUP98, KDM4C, MAPK1, RHOG, ACTG1, KLC1, PPP1R12A
DEUBIQUITINATION	0.000544955	0.0065791	0.477271	0.512369	1.28933	148	PSMA1, PSMB3, SNX3, SMAD4, USP24, PSMB1, USP34, UBB, PSMB8, PSMC5, VDAC2, UBC, PSMD7, TFPT, USP15, UFD1, MDM4, FOXK1, RHOA, PSME1, USP47, PSMB6, PSMD8, PSMA4, PSMA3, UBA52, VDAC1, ACTB, PSMB7, OGT, VDAC3, PSMD4, ADRM1, PSMB9, PSMC4, RPS27A, EP300, TADA3, PSMA5, TAF10, BABAM1, PSMA7, USP9X, USP33, UCHL5, PSMB4, DDX58, PSMB2, MYSM1, USP48, FKBP8, KAT2B, ASXL2
TP53_REGULATES_METABOLIC_GENES	0.000590749	0.0070046	0.477271	0.584851	1.41587	60	COX6B1, TXN, COX8A, PRDX1, COX4I1, TNRC6A, NDUFA4, LAMTOR1, COX7C, COX6C, COX6A1, COX5B, AGO3, TNRC6B, YWHAB, COX5A, PRDX5, COX7A2L, PRDX2, TNRC6C, COX7B, TSC2, PRKAA1, LAMTOR4, LAMTOR2, AKT3, GLS, AGO1, COX11, SURF1, GSR
APC_C_MEDIATED_DEGRADATION_OF_CELL_CYCLE_PROTEINS	0.000691495	0.00805531	0.477271	0.582595	1.41041	60	PSMA1, PSMB3, PSMB1, UBB, PSMB8, PSMC5, UBC, PSMD7, PTTG1, PSME1, PSMB6, PSMD8, PSMA4, PSMA3, UBA52, PSMB7, PSMD4, ANAPC16, PSMB9, PSMC4, ANAPC15, RPS27A, PSMA5, PSMA7
REGULATION_OF_RUNX3_EXPRESSION_AND_ACTIVITY	0.000718971	0.00823098	0.477271	0.603499	1.43454	49	PSMA1, PSMB3, PSMB1, UBB, PSMB8, PSMC5, UBC, PSMD7, PSME1, PSMB6, PSMD8, PSMA4, PSMA3, UBA52, PSMB7, PSMD4, PSMB9, PSMC4, RPS27A, EP300, PSMA5, PSMA7
SIGNALING_BY_THE_B_CELL_RECEPTOR_BCR	0.000737289	0.00829762	0.477271	0.546467	1.35187	87	PSMA1, PSMB3, IGHM, IGLC2, PSMB1, IGLC3, FKBP1A, UBB, PSMB8, PSMC5, PPIA, UBC, PSMD7, PSME1, PSMB6, PSMD8, PSMA4, CALM1, PSMA3, UBA52, PSMB7, PSMD4, PSMB9, PSMC4, RPS27A, PSMA5, NFATC2, PSMA7, PIK3CD
HEDGEHOG_ON_STATE	0.000773924	0.00852405	0.477271	0.578726	1.39037	55	PSMA1, PSMB3, PSMB1, UBB, PSMB8, PSMC5, UBC, PSMD7, PSME1, PSMB6, PSMD8, PSMA4, PSMA3, UBA52, PSMB7, PSMD4, PSMB9, PSMC4, RBX1, RPS27A, PSMA5, CUL3, PSMA7
ANTIGEN_PROCESSING_CROSS_PRESENTATION	0.000783083	0.00852405	0.477271	0.559299	1.36715	70	PSMA1, PSMB3, SEC61B, PSMB1, UBB, PSMB8, PSMC5, UBC, PSMD7, PSME1, PSMB6, PSMD8, VAMP8, PSMA4, PSMA3, UBA52, PSMB7, SEC61G, CYBA, PSMD4, PSMB9, PSMC4, RPS27A, PSMA5, PDIA3, PSMA7, TAP2, PSMB4, B2M, PSMB2
DOWNSTREAM_SIGNALING_EVENTS_OF_B_CELL_RECEPTOR_BCR	0.000847194	0.00907317	0.477271	0.56474	1.37925	69	PSMA1, PSMB3, PSMB1, FKBP1A, UBB, PSMB8, PSMC5, PPIA, UBC, PSMD7, PSME1, PSMB6, PSMD8, PSMA4, CALM1, PSMA3, UBA52, PSMB7, PSMD4, PSMB9, PSMC4, RPS27A, PSMA5, NFATC2, PSMA7, RASGRP1, PSMB4, PSMB2, MALT1
REGULATION_OF_PTEN_STABILITY_AND_ACTIVITY	0.000892988	0.00941181	0.477271	0.590886	1.42156	56	PSMA1, PSMB3, PSMB1, UBB, PSMB8, PSMC5, UBC, PSMD7, CSNK2B, PSME1, PSMB6, PSMD8, PSMA4, PSMA3, UBA52, PSMB7, XIAP, PSMD4, PSMB9, PSMC4, RPS27A, PSMA5, PSMA7
RUNX1_REGULATES_TRANSCRIPTION_OF_GENES_INVOLVED_IN_DIFFERENTIATION_OF_HSCS	0.000929623	0.00949645	0.477271	0.586262	1.40213	52	PSMA1, PSMB3, PSMB1, UBB, PSMB8, PSMC5, KMT2A, UBC, PSMD7, PSME1, PSMB6, PSMD8, PSMA4, PSMA3, UBA52, PSMB7, PSMD4, PSMB9, PSMC4, RPS27A, PSMA5, PSMA7
FLT3_SIGNALING	0.000929623	0.00949645	0.477271	0.526534	1.31675	111	MAP2K2, PSMA1, PSMB3, PSMB1, UBB, PSMB8, PSMC5, UBC, PSMD7, JAK3, PSME1, PSMB6, PSMD8, YWHAB, PSMA4, CALM1, PSMA3, PEBP1, PHB, UBA52, ACTB, PSMB7, PSMD4, RASA2, PSMB9, IL2RG, PSMC4, RBX1, RPS27A, IL2RB, PSMA5, CUL3, MAPK1, ACTG1, PSMA7, MARK3, RASGRP1, PSMB4, RASA3, PSMB2
MITOPHAGY	0.00101338	0.0101952	0.45506	0.722216	1.5945	18	TOMM22, UBB, UBC, CSNK2B, TOMM7, UBA52, VDAC1, RPS27A
REGULATION_OF_RUNX2_EXPRESSION_AND_ACTIVITY	0.00104007	0.0103076	0.45506	0.573359	1.37747	55	PSMA1, PSMB3, PSMB1, UBB, PSMB8, PSMC5, UBC, PSMD7, PSME1, PSMB6, PSMD8, PSMA4, PSMA3, UBA52, PSMB7, PSMD4, PSMB9, PSMC4, RBX1, RPS27A, PSMA5, PSMA7
STIMULI_SENSING_CHANNELS	0.00108995	0.0105402	0.45506	0.741576	1.62749	17	UBB, UBC, CALM1, UBA52, SRI, OSTM1, TRPM7, RPS27A
NEGATIVE_REGULATION_OF_NOTCH4_SIGNALING	0.00109529	0.0105402	0.45506	0.598074	1.42164	49	PSMA1, PSMB3, PSMB1, UBB, PSMB8, PSMC5, UBC, PSMD7, PSME1, PSMB6, PSMD8, PSMA4, PSMA3, UBA52, PSMB7, PSMD4, PSMB9, PSMC4, RBX1, RPS27A, PSMA5, PSMA7
FCERI_MEDIATED_NF_KB_ACTIVATION	0.00118733	0.0112627	0.45506	0.561241	1.36728	66	PSMA1, PSMB3, IGLC2, PSMB1, IGLC3, UBB, PSMB8, PSMC5, UBC, PSMD7, PSME1, PSMB6, PSMD8, PSMA4, PSMA3, UBA52, PSMB7, PSMD4, PSMB9, PSMC4, RPS27A, PSMA5, UBE2D2, PSMA7, RASGRP1, PSMB4, PSMB2, MALT1
RRNA_PROCESSING	0.00126096	0.0117927	0.45506	0.50856	1.27915	146	RPL26L1, RPS3, RPL7, RPSA, HSD17B10, RPL8, RPL7A, RPL22, RPL21, RPS4X, RPS5, RPL5, RPL10, NHP2, EBNA1BP2, RPL29, RPS23, RPS3A, RPLP0, UBA52, RPLP1, RPS2, RPL22L1, RPL6, RPS15A, RPL17, EXOSC7, RPL15, RPL18, FAU, RPS27A, RPS19, RPS13, RPL4, RPL12, RPS16, DDX49, RPS8, RPS27L, RPS12, RPL14, RPL27, RPL3, RPS28, RPS14, RPS7, FBL, RPL36AL, HEATR1, RPL39, SNU13, RPL35A, RPL24, RPS6, EXOSC1, RPL26, RPS10,…
PTEN_REGULATION	0.00138982	0.0128172	0.45506	0.532894	1.32548	98	PSMA1, PSMB3, TNRC6A, LAMTOR1, PSMB1, UBB, PSMB8, PSMC5, AGO3, TNRC6B, HDAC1, UBC, PSMD7, CSNK2B, PSME1, PSMB6, PSMD8, PSMA4, PSMA3, UBA52, PHC3, PSMB7, XIAP, PSMD4, PSMB9, PSMC4, RPS27A, TNRC6C, PSMA5, MAPK1, PSMA7
DEGRADATION_OF_GLI1_BY_THE_PROTEASOME	0.00146345	0.0133114	0.45506	0.595689	1.41737	50	PSMA1, PSMB3, PSMB1, UBB, PSMB8, PSMC5, UBC, PSMD7, PSME1, PSMB6, PSMD8, PSMA4, PSMA3, UBA52, PSMB7, PSMD4, PSMB9, PSMC4, RBX1, RPS27A, PSMA5, PSMA7
RESPONSE_OF_MTB_TO_PHAGOCYTOSIS	0.00174558	0.015663	0.45506	0.730137	1.594	16	ENO1, UBB, UBC, UBA52, KPNA1, RNF213, RPS27A, MAPK1, CORO1A, RAB7A, SFPQ, PGK1
ONCOGENE_INDUCED_SENESCENCE	0.00185187	0.0163952	0.45506	0.689202	1.54111	20	TNRC6A, UBB, AGO3, TNRC6B, UBC, MDM4, UBA52, RPS27A, TNRC6C, MAPK1
INFECTION_WITH_MYCOBACTERIUM_TUBERCULOSIS	0.00204088	0.0178309	0.431708	0.732109	1.60672	17	ENO1, UBB, UBC, UBA52, KPNA1, RNF213, RPS27A, MAPK1, CORO1A, B2M, RAB7A, SFPQ, PGK1
ABC_TRANSPORTER_DISORDERS	0.00209041	0.0180264	0.431708	0.568832	1.36045	52	PSMA1, PSMB3, PSMB1, UBB, PSMB8, PSMC5, UBC, PSMD7, PSME1, PSMB6, PSMD8, PSMA4, PSMA3, UBA52, PSMB7, PSMD4, PSMB9, PSMC4, RPS27A, PSMA5, PSMA7, ABCD4, PSMB4, PSMB2
DEFECTIVE_CFTR_CAUSES_CYSTIC_FIBROSIS	0.00212741	0.0181102	0.431708	0.584097	1.39388	51	PSMA1, PSMB3, PSMB1, UBB, PSMB8, PSMC5, UBC, PSMD7, PSME1, PSMB6, PSMD8, PSMA4, PSMA3, UBA52, PSMB7, PSMD4, PSMB9, PSMC4, RPS27A, PSMA5, PSMA7
MITOCHONDRIAL_BIOGENESIS	0.0022384	0.0188139	0.431708	0.582929	1.3911	51	ATP5PB, MT-ATP8, IDH2, ATP5MG, ATP5F1A, ATP5F1D, ATP5MF, ATP5F1B, ATP5PD, ATP5F1C, ATP5F1E, CALM1, ATP5PF, ATP5MC3, ATP5PO, ATP5MC1, ATP5MC2, TFAM, NCOA2, MTX1, TBL1XR1, SOD2
REGULATION_OF_MRNA_STABILITY_BY_PROTEINS_THAT_BIND_AU_RICH_ELEMENTS	0.00246039	0.0204212	0.431708	0.544006	1.33428	73	PSMA1, PSMB3, PSMB1, UBB, PSMB8, PSMC5, HSPB1, XRN1, UBC, PSMD7, PSME1, KHSRP, PSMB6, PSMD8, YWHAB, PSMA4, PSMA3, UBA52, PSMB7, PSMD4, PSMB9, PSMC4, EXOSC7, RPS27A, PSMA5, PSMA7
DEGRADATION_OF_BETA_CATENIN_BY_THE_DESTRUCTION_COMPLEX	0.00253438	0.0207757	0.431708	0.56203	1.36774	65	PSMA1, PSMB3, PSMB1, UBB, PSMB8, PSMC5, HDAC1, UBC, PSMD7, PSME1, PSMB6, PSMD8, PSMA4, PSMA3, UBA52, PSMB7, PSMD4, PSMB9, PSMC4, RBX1, RPS27A, PSMA5, PSMA7
MITOTIC_G2_G2_M_PHASES	0.00260838	0.0211215	0.431708	0.510769	1.27678	110	PSMA1, DCTN3, PSMB3, PSMB1, UBB, PSMB8, PSMC5, UBC, PSMD7, MZT2B, PSME1, PSMB6, PSMD8, PSMA4, AKAP9, PSMA3, NEDD1, UBA52, HAUS6, PSMB7, PSMD4, LCMT1, PSMB9, HSP90AA1, PSMC4, RBX1, RPS27A, EP300, PSMA5, CEP290, PSMA7, PPP1R12A, SSNA1, CNTRL, DCTN2, MZT1, PSMB4, CDK11B, SDCCAG8
GLUCONEOGENESIS	0.0029698	0.0237584	0.431708	0.775406	1.59729	10	GAPDH, ENO1, MDH1, MDH2, PGAM1, SLC25A11
AGGREPHAGY	0.0030554	0.0241522	0.431708	0.6525	1.47729	23	PARK7, VIM, UBB, UBC, UBA52, HSP90AA1, RPS27A
TNFR2_NON_CANONICAL_NF_KB_PATHWAY	0.00320034	0.0250003	0.431708	0.557849	1.34845	59	PSMA1, PSMB3, PSMB1, UBB, PSMB8, PSMC5, UBC, PSMD7, PSME1, PSMB6, PSMD8, PSMA4, PSMA3, RELB, UBA52, PSMB7, PSMD4, PSMB9, PSMC4, RPS27A, PSMA5, PSMA7
ACTIVATION_OF_THE_MRNA_UPON_BINDING_OF_THE_CAP_BINDING_COMPLEX_AND_EIFS_AND_SUBSEQUENT_BINDING_TO_43S	0.00331133	0.0255666	0.431708	0.557918	1.34319	57	EIF3I, EIF3L, EIF3H, RPS3, RPSA, EIF3K, RPS4X, RPS5, EIF3F, RPS23, RPS3A, EIF3E, RPS2, RPS15A, FAU, RPS27A, RPS19, RPS13, RPS16, RPS8, RPS27L, RPS12, RPS28, RPS14, RPS7, EIF3G, RPS6, RPS10, RPS24, RPS15, RPS9
ABC_FAMILY_PROTEINS_MEDIATED_TRANSPORT	0.00345932	0.0264022	0.431708	0.566087	1.3619	56	PSMA1, PSMB3, PSMB1, UBB, PSMB8, PSMC5, UBC, PSMD7, PSME1, PSMB6, PSMD8, PSMA4, PSMA3, UBA52, PSMB7, PSMD4, PSMB9, PSMC4, RPS27A, PSMA5, ABCF1, PSMA7
PINK_PARKIN_MEDIATED_MITOPHAGY	0.00376342	0.0282544	0.431708	0.715045	1.5525	15	TOMM22, UBB, UBC, TOMM7, UBA52, VDAC1, RPS27A
EPHB_MEDIATED_FORWARD_SIGNALING	0.00380087	0.0282544	0.431708	0.715427	1.57011	17	ARPC1B, ARPC2, CFL1, RAC1, ARPC3, RHOA, ARPC5, ROCK1, ACTB, ROCK2, ACTG1
HEDGEHOG_LIGAND_BIOGENESIS	0.00382967	0.0282544	0.431708	0.574811	1.37172	51	PSMA1, PSMB3, PSMB1, UBB, PSMB8, PSMC5, UBC, PSMD7, PSME1, PSMB6, PSMD8, PSMA4, PSMA3, UBA52, PSMB7, PSMD4, PSMB9, PSMC4, RPS27A, PSMA5, PSMA7
METABOLISM_OF_POLYAMINES	0.00412711	0.0301143	0.407018	0.585125	1.38737	47	PSMA1, PSMB3, PSMB1, PSMB8, PSMC5, PSMD7, PSME1, PSMB6, OAZ1, PSMD8, SMS, PSMA4, PSMA3, PSMB7, PSMD4, SRM, PSMB9, PSMC4, PSMA5, PSMA7, ODC1, PSMB4, PSMB2
PROTEIN_LOCALIZATION	0.00427583	0.0308603	0.407018	0.529065	1.30488	82	TOMM22, SEC61B, ATP5F1A, UBB, ATP5F1B, PEX16, UBC, ACAA1, NDUFB8, IDH3G, SLC25A6, TOMM7, SERP1, CHCHD2, ECH1, UBA52, VDAC1, UBE2J2, SEC61G, SCP2, RPS27A, ATP5MC1, GNPAT, UBE2D2, USP9X, EMD, CYB5A, TIMM8B
TRANSCRIPTIONAL_REGULATION_BY_RUNX3	0.00449891	0.0321212	0.407018	0.539884	1.31525	66	PSMA1, PSMB3, SMAD4, PSMB1, UBB, PSMB8, PSMC5, UBC, PSMD7, PSME1, PSMB6, PSMD8, PSMA4, PSMA3, UBA52, PSMB7, PSMD4, FOXO3, PSMB9, PSMC4, RPS27A, EP300, PSMA5, PSMA7
SIGNALING_BY_NOTCH4	0.00479635	0.0336891	0.407018	0.550034	1.32956	59	PSMA1, PSMB3, PSMB1, UBB, PSMB8, PSMC5, UBC, APH1A, PSMD7, PSME1, PSMB6, PSMD8, PSMA4, PSMA3, UBA52, PSMB7, PSMD4, PSMB9, PSMC4, RBX1, RPS27A, EP300, PSMA5, PSMA7, ADAM10, PSMB4, PSMB2, KAT2B, PSMD2, FBXW7, MAML2, SMAD3, PSMC3, PSME2, PSMD1, PSMD14
TRANSCRIPTIONAL_REGULATION_BY_RUNX1	0.00487071	0.0336891	0.407018	0.511292	1.2777	108	PSMA1, PSMB3, TNRC6A, PSMB1, UBB, PSMB8, KMT2C, PSMC5, KMT2A, AGO3, TNRC6B, HDAC1, UBC, PSMD7, CSNK2B, PSME1, ARID1B, PSMB6, PSMD8, PSMA4, PSMA3, UBA52, PHC3, PSMB7, SMARCB1, PSMD4, PSMB9, PSMC4, RPS27A, EP300, TNRC6C, PSMA5, NFATC2, PSMA7
METABOLISM_OF_RNA	0.00487071	0.0336891	0.407018	0.438752	1.13429	468	PSMA1, PSMB3, SMG1, PSMB1, RPL26L1, SRSF11, HNRNPH1, UBB, PSMB8, NUP107, RPS3, PSMC5, HSPB1, RPL7, SF3B6, RPSA, SNRPB2, THOC7, HSD17B10, XRN1, RPL8, UBC, RPL7A, CCAR1, LSM4, PSMD7, LSM3, RPL22, RPL21, RPS4X, RPS5, RPL5, POLR2J, SNRPC, RPL10, PAN3, PSME1, SNRPE, TXNL4A, NHP2, KHSRP, LSM7, SF3B5, EBNA1BP2, PSMB6, SF3B2, PSMD8, RPL29, YWHAB, RPS23, POP4, NUP50, PSMA4, PSMA3, RPS3A, RPLP0, UBA52, POL…
MITOTIC_G1_PHASE_AND_G1_S_TRANSITION	0.00494507	0.0338508	0.407018	0.535049	1.31503	76	DYRK1A, PSMA1, PSMB3, RPA3, PSMB1, UBB, PSMB8, PSMC5, HDAC1, UBC, PSMD7, PSME1, PSMB6, PSMD8, PSMA4, PSMA3, UBA52, ORC4, PSMB7, PSMD4, PSMB9, PSMC4, RPS27A, PSMA5, PSMA7
RHO_GTPASES_ACTIVATE_ROCKS	0.00542277	0.036742	0.407018	0.755979	1.55727	10	MYL12B, MYL6, CFL1, RHOA, ROCK1, ROCK2, PPP1R12A
SUPPRESSION_OF_PHAGOSOMAL_MATURATION	0.00550079	0.0368942	0.407018	0.754027	1.55325	10	UBB, UBC, UBA52, KPNA1, RPS27A, CORO1A, RAB7A
SIGNALING_BY_WNT_IN_CANCER	0.00556037	0.0369209	0.407018	-0.502623	-1.69245	13	TNKS, CTNNB1, PPP2R5A, CTBP1, AXIN1, GSK3B, TNKS2, CSNK1A1, PPP2R1A, PPP2R5E, PPP2CA, APC, PPP2R5C
PROGRAMMED_CELL_DEATH	0.00568868	0.0373988	0.407018	0.499965	1.24986	109	PSMA1, PSMB3, VIM, PSMB1, UBB, PSMB8, PSMC5, UBC, PSMD7, HMGB2, PSME1, PSMB6, PSMD8, YWHAB, PSMA4, PSMA3, UBA52, ROCK1, KPNA1, PSMB7, XIAP, PSMD4, BCAP31, DBNL, CFLAR, PSMB9, FAS, PSMC4, RPS27A, PSMA5, MAPK1, PSMA7, BAX, OPA1, TNFSF10, BBC3, PSMB4
DETOXIFICATION_OF_REACTIVE_OXYGEN_SPECIES	0.0060848	0.0396108	0.407018	0.659491	1.46526	19	TXN, PRDX1, GSTP1, ATOX1, PRDX6, SOD1, PRDX5, CYBA, PRDX2
LATE_ENDOSOMAL_MICROAUTOPHAGY	0.00615946	0.0397076	0.407018	0.658925	1.464	19	PARK7, VIM, UBB, PLIN2, UBC, UBA52, VPS28, RPS27A, CHMP2A, CHMP6
DEACTIVATION_OF_THE_BETA_CATENIN_TRANSACTIVATING_COMPLEX	0.00690605	0.0440925	0.407018	0.654247	1.45361	19	UBB, HDAC1, UBC, BCL9L, UBA52, CHD8, XIAP, RPS27A
SEPARATION_OF_SISTER_CHROMATIDS	0.00769716	0.0486753	0.407018	0.503661	1.25786	106	PSMA1, PSMB3, PSMB1, UBB, PSMB8, NUP107, PSMC5, NDEL1, UBC, PSMD7, PTTG1, PSME1, PSMB6, PSMD8, PSMA4, PSMA3, UBA52, PSMB7, PMF1, PSMD4, AHCTF1, RANBP2, TAOK1, ANAPC16, PSMB9, PSMC4, ANAPC15, RPS27A, NUP98, PSMA5
TRANSLESION_SYNTHESIS_BY_POLH	0.00784553	0.0491456	0.38073	0.722806	1.52317	12	RPA3, UBB, UBC, UFD1, UBA52, RPS27A
C_TYPE_LECTIN_RECEPTORS_CLRS	0.00799607	0.0496204	0.38073	0.512031	1.26668	87	PSMA1, PSMB3, PSMB1, UBB, PSMB8, PSMC5, ICAM3, UBC, PSMD7, PSME1, PSMB6, PSMD8, PSMA4, CALM1, PSMA3, RELB, UBA52, PSMB7, PSMD4, PSMB9, PSMC4, RPS27A, EP300, PSMA5, NFATC2, UBE2D2, PSMA7
ACTIVATION_OF_IRF3_IRF7_MEDIATED_BY_TBK1_IKK_EPSILON	0.00807637	0.0496547	0.38073	0.739709	1.52376	10	UBB, UBC, UBA52, RPS27A, IRF7

## Sheet: rank_sum
pathway	pval	padj	log2err	ES	NES	size	leadingEdge
EUKARYOTIC_TRANSLATION_ELONGATION	1e-10	4.42667e-09	NA	0.871473	1.65944	88	RPL8, RPS3, RPS5, RPL21, EEF1A1, RPS3A, RPL7, RPS4Y1, EEF1D, RPL5, RPS2, RPLP1, RPSA, RPL15, RPS4X, RPLP0, RPS16, RPL36A, RPL3, RPL10, UBA52, RPL29, RPL7A, RPS27A, EEF1B2, RPL13, RPL4, RPL18A, RPS23, RPS19, RPL17, RPL37, RPS15, RPL38, RPS6, RPL6, FAU, RPS17, RPL18, RPL9, RPL22, RPS8, RPL27, RPL36AL, RPL19, RPS12, RPS29, RPS14
RESPONSE_OF_EIF2AK4_GCN2_TO_AMINO_ACID_DEFICIENCY	1e-10	4.42667e-09	NA	0.861927	1.64474	93	RPL8, RPS3, RPS5, RPL21, RPS3A, RPL7, RPS4Y1, RPL5, RPS2, RPLP1, RPSA, RPL15, RPS4X, RPLP0, RPS16, RPL36A, RPL3, RPL10, UBA52, RPL29, RPL7A, RPS27A, RPL13, RPL4, RPL18A, RPS23, RPS19, RPL17, RPL37, RPS15, RPL38, RPS6, RPL6, FAU, RPS17, RPL18, RPL9, RPL22, CEBPB, RPS8, RPL27, RPL36AL, RPL19, RPS12, RPS29, RPS14
SELENOAMINO_ACID_METABOLISM	1e-10	4.42667e-09	NA	0.862935	1.64384	90	RPL8, RPS3, RPS5, RPL21, RPS3A, RPL7, RPS4Y1, RPL5, RPS2, RPLP1, RPSA, RPL15, RPS4X, RPLP0, RPS16, RPL36A, RPL3, RPL10, UBA52, RPL29, RPL7A, RPS27A, RPL13, RPL4, RPL18A, RPS23, RPS19, RPL17, RPL37, RPS15, RPL38, RPS6, RPL6, FAU, RPS17, RPL18, RPL9, RPL22, RPS8, RPL27, RPL36AL, RPL19, RPS12, RPS29, RPS14
EUKARYOTIC_TRANSLATION_INITIATION	1e-10	4.42667e-09	NA	0.848964	1.6279	112	RPL8, RPS3, RPS5, RPL21, RPS3A, RPL7, RPS4Y1, RPL5, RPS2, RPLP1, RPSA, RPL15, RPS4X, RPLP0, RPS16, RPL36A, RPL3, RPL10, UBA52, RPL29, RPL7A, RPS27A, RPL13, RPL4, RPL18A, RPS23, RPS19, RPL17, RPL37, RPS15, RPL38, EIF3K, RPS6, RPL6, FAU, RPS17, RPL18, PABPC1, RPL9, RPL22, RPS8, RPL27, EIF3I, RPL36AL, EIF3E, RPL19, RPS12, EIF3L, RPS29, EIF3H, RPS14
NONSENSE_MEDIATED_DECAY_NMD	1e-10	4.42667e-09	NA	0.848507	1.62437	106	RPL8, RPS3, RPS5, RPL21, RPS3A, RPL7, RPS4Y1, RPL5, RPS2, RPLP1, RPSA, RPL15, RPS4X, RPLP0, RPS16, RPL36A, RPL3, RPL10, UBA52, RPL29, RPL7A, RPS27A, RPL13, RPL4, SMG1, RPL18A, RPS23, RPS19, RPL17, RPL37, RPS15, RPL38, RPS6, RPL6, FAU, RPS17, RPL18, PABPC1, RPL9, RPL22, RPS8, RPL27, RPL36AL, RPL19, RPS12, RPS29, RPS14
SRP_DEPENDENT_COTRANSLATIONAL_PROTEIN_TARGETING_TO_MEMBRANE	1e-10	4.42667e-09	NA	0.847393	1.62224	106	RPL8, RPS3, RPS5, RPL21, RPS3A, RPL7, RPS4Y1, RPL5, RPS2, RPLP1, RPSA, RPL15, RPS4X, RPLP0, RPS16, RPL36A, RPL3, RPL10, UBA52, RPL29, RPL7A, RPS27A, RPL13, RPL4, RPL18A, RPS23, RPS19, SRP14, SSR4, RPL17, RPL37, RPS15, RPL38, RPS6, RPL6, FAU, RPS17, SEC61B, RPL18, RPL9, RPL22, RPS8, RPL27, RPL36AL, RPL19, RPS12, RPS29, RPS14
REGULATION_OF_EXPRESSION_OF_SLITS_AND_ROBOS	1e-10	4.42667e-09	NA	0.817717	1.57137	146	RPL8, RPS3, RPS5, RPL21, RPS3A, RPL7, RPS4Y1, RPL5, RPS2, RPLP1, RPSA, RPL15, RPS4X, RPLP0, RPS16, RPL36A, RPL3, RPL10, UBA52, RPL29, RPL7A, RPS27A, RPL13, RPL4, RPL18A, RPS23, RPS19, RPL17, RPL37, RPS15, RPL38, RPS6, RPL6, FAU, UBC, RPS17, UBB, RPL18, ELOB, PABPC1, RPL9, PSME1, PSMC5, RPL22, RPS8, RPL27, PSMB1, RPL36AL, RPL19, RPS12, RPS29, PSMB6, RPS14
INFLUENZA_INFECTION	1e-10	4.42667e-09	NA	0.812717	1.56131	134	RPL8, RPS3, RPS5, RPL21, RPS3A, RPL7, RPS4Y1, RPL5, RPS2, RPLP1, RPSA, RPL15, RPS4X, RPLP0, SLC25A6, RPS16, RPL36A, RPL3, RPL10, UBA52, RPL29, RPL7A, RPS27A, RPL13, RPL4, RPL18A, RPS23, EIF2AK2, RPS19, RPL17, RPL37, RPS15, RPL38, RPS6, RPL6, FAU, RPS17, RPL18, RPL9, CALR, RPL22, RPS8, RPL27, RPL36AL, HSP90AA1, RPL19, RANBP2, RPS12, RPS29, RPS14
RRNA_PROCESSING	1e-10	4.42667e-09	NA	0.80965	1.55587	146	RPL8, RPS3, RPS5, RPL21, RPS3A, RPL7, RPS4Y1, RPL5, RPS2, RPLP1, RPSA, RPL15, RPS4X, RPLP0, RPS16, RPL36A, RPL3, RPL10, UBA52, RPL29, RPL7A, RPS27A, RPL13, RPL4, RPL18A, RPS23, RPS19, RPL17, RPL37, RPS15, RPL38, RPS6, RPL6, FAU, RPS17, RPL18, RPL9, RPL22, RPS8, RPL27, RPL36AL, RPL19, RPS12, RPS29, RPS14
SIGNALING_BY_ROBO_RECEPTORS	1e-10	4.42667e-09	NA	0.798575	1.53791	164	RPL8, RPS3, RPS5, RPL21, RPS3A, RPL7, RPS4Y1, RPL5, RPS2, RPLP1, RPSA, RPL15, RPS4X, RPLP0, RPS16, RPL36A, RPL3, RPL10, UBA52, RPL29, RPL7A, RPS27A, RPL13, RPL4, RPL18A, RPS23, RPS19, RPL17, RPL37, RPS15, RPL38, RPS6, RPL6, FAU, UBC, RPS17, UBB, RPL18, ELOB, PABPC1, RPL9, PSME1, PSMC5, RPL22, RPS8, RPL27, PFN1, PSMB1, RPL36AL, RPL19, RPS12, RPS29, PSMB6, RPS14, RHOA, RPS13
TRANSLATION	1e-10	4.42667e-09	NA	0.788718	1.52438	218	RPL8, RPS3, RPS5, RPL21, EEF1A1, RPS3A, RPL7, RPS4Y1, EEF1D, RPL5, RPS2, RPLP1, RPSA, RPL15, RPS4X, RPLP0, RPS16, RPL36A, RPL3, RPL10, UBA52, RPL29, RPL7A, RPS27A, EEF1B2, RPL13, RPL4, RPL18A, RPS23, RPS19, SRP14, SSR4, RPL17, RPL37, RPS15, RPL38, EIF3K, RPS6, RPL6, FAU, RPS17, SEC61B, RPL18, PABPC1, RPL9, RPL22, RPS8, RPL27, EIF3I, RPL36AL, EIF3E, RPL19, RPS12, EIF3L, MRPL54, RPS29, MRPL41, EIF3…
METABOLISM_OF_AMINO_ACIDS_AND_DERIVATIVES	1e-10	4.42667e-09	NA	0.785556	1.51359	170	RPL8, RPS3, RPS5, RPL21, RPS3A, RPL7, RPS4Y1, RPL5, RPS2, RPLP1, RPSA, RPL15, RPS4X, RPLP0, RPS16, RPL36A, RPL3, RPL10, UBA52, RPL29, RPL7A, RPS27A, RPL13, RPL4, RPL18A, RPS23, RPS19, RPL17, RPL37, RPS15, RPL38, RPS6, RPL6, FAU, RPS17, OAZ1, RPL18, RPL9, PSME1, PSMC5, RPL22, RPS8, RPL27, PSMB1, RPL36AL, RPL19, ODC1, RPS12, RPS29, PSMB6, RPS14, RPS13, RPL12, SERINC1, PSMB3, RPL14, HSD17B10, PSMA7,…
NERVOUS_SYSTEM_DEVELOPMENT	1e-10	4.42667e-09	NA	0.747134	1.44789	259	RPL8, RPS3, RPS5, RPL21, RPS3A, RPL7, RPS4Y1, RPL5, RPS2, RPLP1, RPSA, RPL15, RPS4X, RPLP0, RPS16, RPL36A, RPL3, RPL10, UBA52, RPL29, RPL7A, RPS27A, UTRN, RPL13, RPL4, RPL18A, RPS23, MYL6, RPS19, RPL17, PTPRC, RPL37, RPS15, RPL38, CFL1, ARPC2, RPS6, RPL6, ACTB, FAU, UBC, RPS17, UBB, HSP90AB1, RPL18, ELOB, PABPC1, ACTG1, MAP2K2, RPL9, ROCK1, PSME1, PSMC5, RPL22, MYL12B, RPS8, RPL27, PFN1, AP2M1, P…
CELLULAR_RESPONSES_TO_EXTERNAL_STIMULI	1e-10	4.42667e-09	NA	0.717878	1.39906	340	RPL8, RPS3, RPS5, RPL21, EEF1A1, RPS3A, RPL7, RPS4Y1, RPL5, RPS2, RPLP1, RPSA, ATM, RPL15, RPS4X, RPLP0, RPS16, RPL36A, CYBA, RPL3, RPL10, UBA52, RPL29, GSTP1, RPL7A, RPS27A, RPL13, RPL4, RPL18A, RPS23, RPS19, ATP6V0E1, SOD1, RPL17, RPL37, RPS15, RPL38, RPS6, HSPA5, RPL6, FAU, UBC, RPS17, UBB, HSP90AB1, PRDX6, RPL18, ELOB, TNRC6B, PRDX2, RPL9, PSME1, LAMTOR1, PRDX1, PSMC5, RPL22, HSPB1, CEBPB, RP…
INFECTIOUS_DISEASE	1e-10	4.42667e-09	NA	0.707608	1.38109	384	RPL8, RPS3, RPS5, RPL21, RPS3A, IGLC2, RPL7, RPS4Y1, IGLC3, RPL5, CALM1, RPS2, RPLP1, RPSA, RPL15, RPS4X, RPLP0, SLC25A6, RPS16, RPL36A, CYBA, B2M, RPL3, RPL10, UBA52, RPL29, RPL7A, RPS27A, RPL13, RNF213, RPL4, RPL18A, RPS23, EIF2AK2, RPS19, RPL17, RPL37, RPS15, RPL38, ARPC2, RPS6, ENO1, RPL6, ACTB, FAU, UBC, RPS17, UBB, HSP90AB1, RPL18, ELOB, CD8B, ACTG1, MAP2K2, RPL9, PSME1, GNAS, PSMC5, CALR, …
DISEASE	3.13078e-10	1.29928e-08	0.814036	0.656221	1.28297	553	RPL8, RPS3, RPS5, RPL21, RPS3A, IGLC2, RPL7, RPS4Y1, IGLC3, RPL5, CALM1, RPS2, RPLP1, RPSA, RPL15, RPS4X, RPLP0, SLC25A6, RPS16, RPL36A, CYBA, B2M, RPL3, RPL10, UBA52, RPL29, RPL7A, RPS27A, RPL13, RNF213, RPL4, RPL18A, RPS23, EIF2AK2, RPS19, RPL17, RPL37, RPS15, CD320, RPL38, ARPC2, RPS6, ENO1, AKAP9, RPL6, ACTB, FAU, UBC, RPS17, UBB, HSP90AB1, GOLGA4, RPL18, ELOB, CD8B, PRDX2, ACTG1, MAP2K2, RPL…
DEVELOPMENTAL_BIOLOGY	5.42184e-10	2.11771e-08	0.801216	0.691767	1.34925	357	RPL8, RPS3, RPS5, RPL21, RPS3A, RPL7, RPS4Y1, RPL5, RPS2, RPLP1, RPSA, RPL15, RPS4X, RPLP0, RPS16, RPL36A, RPL3, RPL10, UBA52, RPL29, RPL7A, RPS27A, UTRN, RPL13, RPL4, RPL18A, RPS23, MYL6, RPS19, RPL17, PTPRC, RPL37, RPS15, RPL38, CFL1, ARPC2, RPS6, RPL6, ACTB, FAU, UBC, RPS17, UBB, HSP90AB1, RPL18, ELOB, PABPC1, ACTG1, MAP2K2, RPL9, ROCK1, PSME1, PSMC5, RPL22, MYL12B, CEBPB, RPS8, RPL27, PFN1, A…
METABOLISM_OF_RNA	3.3678e-07	1.24234e-05	0.674963	0.641228	1.25257	468	RPL8, RPS3, RPS5, RPL21, RPS3A, RPL7, RPS4Y1, RPL5, RPS2, RPLP1, RPSA, RPL15, RPS4X, RPLP0, HNRNPH1, RPS16, RPL36A, DDX5, RPL3, RPL10, UBA52, RPL29, RPL7A, RPS27A, RPL13, RPL4, SMG1, RPL18A, RPS23, RPS19, RPL17, RPL37, RPS15, SRSF11, DDX6, RPL38, RPS6, RPL6, FAU, UBC, RPS17, UBB, TUT4, RPL18, PABPC1, PAN3, RPL9, PSME1, XRN1, PSMC5, RPL22, SRSF5, HSPB1, RPS8, SF1, RPL27, YBX1, ADAR, PSMB1, RPL36AL…
ACTIVATION_OF_THE_MRNA_UPON_BINDING_OF_THE_CAP_BINDING_COMPLEX_AND_EIFS_AND_SUBSEQUENT_BINDING_TO_43S	5.8323e-07	2.03824e-05	0.659444	0.838021	1.56531	57	RPS3, RPS5, RPS3A, RPS4Y1, RPS2, RPSA, RPS4X, RPS16, RPS27A, RPS23, RPS19, RPS15, EIF3K, RPS6, FAU, RPS17, PABPC1, RPS8, EIF3I, EIF3E, RPS12, EIF3L, RPS29, EIF3H, RPS14, RPS13
BINDING_AND_UPTAKE_OF_LIGANDS_BY_SCAVENGER_RECEPTORS	0.000124814	0.00414382	0.518848	0.926025	1.66012	14	IGHA1, IGLC2, IGLC3, FTL, FTH1, JCHAIN, HBB, CALR, HSP90AA1
CALNEXIN_CALRETICULIN_CYCLE	0.000158208	0.00500238	0.518848	0.892192	1.61022	18	UBA52, RPS27A, PDIA3, UBC, UBB, CALR
CHAPERONE_MEDIATED_AUTOPHAGY	0.000388946	0.0117391	0.498493	0.911776	1.63458	14	EEF1A1, VIM, UBA52, RPS27A, PARK7, UBC, UBB, HSP90AB1, HBB, HSP90AA1
AUTOPHAGY	0.000416959	0.0120374	0.498493	0.718719	1.3631	81	EEF1A1, VIM, ATM, UBA52, RPS27A, PARK7, TOMM7, UBC, UBB, HSP90AB1, HBB, LAMTOR1, HSP90AA1, PRKAA1, UBE2V1, CHMP2A, PLIN2
IRON_UPTAKE_AND_TRANSPORT	0.000819718	0.0226789	0.477271	0.824092	1.51191	27	FTL, FTH1, UBA52, RPS27A, ATP6V0E1, UBC, UBB
PINK_PARKIN_MEDIATED_MITOPHAGY	0.00127112	0.033761	0.45506	0.881547	1.58145	15	UBA52, RPS27A, TOMM7, UBC, UBB
INNATE_IMMUNE_SYSTEM	0.00164753	0.0420754	0.45506	0.589806	1.15238	477	S100A8, EEF1A1, IGLC2, S100A9, IGLC3, CALM1, FTL, CYBA, B2M, FTH1, UBA52, GSTP1, RPS27A, DDX3X, HLA-C, ANXA2, SRP14, ATP6V0E1, PTPRC, CFL1, ARPC2, ACTB, UBC, UBB, HSP90AB1, PRDX6, ICAM3, ITGAL, ACTG1, SYNGR1, ROCK1, HBB, CD81, CD63, PSME1, LAMTOR1, GMFG, PSMC5, YPEL5, NLRC3, RNASET2, BRK1, NFKBIA, PSMB1, IFI16, NFATC2, GNLY, HSP90AA1, IRF7, VAMP8, PSMB6, ACTR2, TXNIP, LCK, PGAM1, RHOA, RAC2, RASG…
HSF1_ACTIVATION	0.00182048	0.0434353	0.45506	0.849004	1.53227	18	EEF1A1, UBB, HSP90AB1, HSPB1, HSP90AA1
SELECTIVE_AUTOPHAGY	0.00183161	0.0434353	0.45506	0.767635	1.42587	43	VIM, ATM, UBA52, RPS27A, PARK7, TOMM7, UBC, UBB, HSP90AA1
MITOPHAGY	0.00206165	0.0472047	0.431708	0.846912	1.5285	18	UBA52, RPS27A, TOMM7, UBC, UBB
ER_QUALITY_CONTROL_COMPARTMENT_ERQC	0.00219511	0.048585	0.431708	0.894494	1.60473	13	UBA52, RPS27A, UBC, UBB

## Sheet: MAST_glm
pathway	pval	padj	log2err	ES	NES	size	leadingEdge
EUKARYOTIC_TRANSLATION_ELONGATION	1e-10	4.42667e-09	NA	0.865783	2.13881	88	RPL8, RPS3, RPL21, RPS5, RPS3A, RPL7, EEF1A1, RPS4Y1, RPL36A, RPS2, RPL5, RPLP1, EEF1D, RPS4X, RPSA, RPL10, RPL15, RPS16, RPL3, RPS27A, RPLP0, RPL17, RPL29, UBA52, RPL13, RPL18A, RPL7A, RPS23, RPS17, EEF1B2, RPS19, RPL4, RPL38, RPS15, RPL6, RPS6, FAU, RPL37, RPL18, RPS13, RPS14, RPL9, RPL19, RPS12, RPS8, RPS29, RPL22
SELENOAMINO_ACID_METABOLISM	1e-10	4.42667e-09	NA	0.850703	2.10276	90	RPL8, RPS3, RPL21, RPS5, RPS3A, RPL7, RPS4Y1, RPL36A, RPS2, RPL5, RPLP1, RPS4X, RPSA, RPL10, RPL15, RPS16, RPL3, RPS27A, RPLP0, RPL17, RPL29, UBA52, RPL13, RPL18A, RPL7A, RPS23, RPS17, RPS19, RPL4, RPL38, RPS15, RPL6, RPS6, FAU, RPL37, RPL18, RPS13, RPS14, RPL9, RPL19, RPS12, RPS8, RPS29, RPL22
RESPONSE_OF_EIF2AK4_GCN2_TO_AMINO_ACID_DEFICIENCY	1e-10	4.42667e-09	NA	0.846172	2.09718	93	RPL8, RPS3, RPL21, RPS5, RPS3A, RPL7, RPS4Y1, RPL36A, RPS2, RPL5, RPLP1, RPS4X, RPSA, RPL10, RPL15, RPS16, RPL3, RPS27A, RPLP0, RPL17, RPL29, UBA52, RPL13, RPL18A, RPL7A, RPS23, RPS17, RPS19, RPL4, RPL38, RPS15, RPL6, RPS6, FAU, RPL37, RPL18, RPS13, RPS14, RPL9, RPL19, RPS12, RPS8, RPS29, RPL22
SRP_DEPENDENT_COTRANSLATIONAL_PROTEIN_TARGETING_TO_MEMBRANE	1e-10	4.42667e-09	NA	0.836801	2.08439	106	RPL8, RPS3, RPL21, RPS5, RPS3A, RPL7, RPS4Y1, RPL36A, RPS2, RPL5, RPLP1, RPS4X, RPSA, RPL10, RPL15, RPS16, RPL3, RPS27A, RPLP0, RPL17, RPL29, UBA52, RPL13, RPL18A, RPL7A, RPS23, RPS17, RPS19, RPL4, RPL38, RPS15, RPL6, SRP14, RPS6, FAU, RPL37, SSR4, RPL18, RPS13, RPS14, SEC61B, RPL9, RPL19, RPS12, RPS8, RPS29, RPL22
NONSENSE_MEDIATED_DECAY_NMD	1e-10	4.42667e-09	NA	0.83085	2.06956	106	RPL8, RPS3, RPL21, RPS5, RPS3A, RPL7, RPS4Y1, RPL36A, RPS2, RPL5, RPLP1, RPS4X, RPSA, RPL10, RPL15, RPS16, RPL3, RPS27A, RPLP0, RPL17, RPL29, UBA52, SMG1, RPL13, RPL18A, RPL7A, RPS23, RPS17, RPS19, RPL4, RPL38, RPS15, RPL6, PABPC1, RPS6, FAU, RPL37, RPL18, RPS13, SMG6, RPS14, RPL9, RPL19, RPS12, RPS8, RPS29, RPL22, PNRC2
EUKARYOTIC_TRANSLATION_INITIATION	1e-10	4.42667e-09	NA	0.816231	2.03868	112	RPL8, RPS3, RPL21, RPS5, RPS3A, RPL7, RPS4Y1, RPL36A, RPS2, RPL5, RPLP1, RPS4X, RPSA, RPL10, RPL15, RPS16, RPL3, RPS27A, RPLP0, RPL17, RPL29, UBA52, RPL13, RPL18A, RPL7A, RPS23, RPS17, RPS19, RPL4, RPL38, RPS15, RPL6, PABPC1, RPS6, FAU, RPL37, RPL18, EIF3K, RPS13, RPS14, RPL9, RPL19, RPS12, EIF3I, RPS8, RPS29, RPL22
INFLUENZA_INFECTION	1e-10	4.42667e-09	NA	0.778564	1.95041	134	RPL8, RPS3, RPL21, RPS5, RPS3A, RPL7, RPS4Y1, RPL36A, RPS2, RPL5, RPLP1, RPS4X, RPSA, EIF2AK2, RPL10, RPL15, RPS16, RPL3, RPS27A, RPLP0, RPL17, SLC25A6, RPL29, UBA52, RPL13, RPL18A, RPL7A, RPS23, RPS17, RPS19, RPL4, RPL38, RPS15, RPL6, RPS6, FAU, RPL37, RPL18, RPS13, RANBP2, RPS14, RPL9, RPL19, RPS12, ISG15, RPS8, RPS29, RPL22, TPR
REGULATION_OF_EXPRESSION_OF_SLITS_AND_ROBOS	1e-10	4.42667e-09	NA	0.769623	1.92965	146	RPL8, RPS3, RPL21, RPS5, RPS3A, RPL7, RPS4Y1, RPL36A, RPS2, RPL5, RPLP1, RPS4X, RPSA, RPL10, RPL15, RPS16, RPL3, RPS27A, RPLP0, RPL17, RPL29, UBA52, RPL13, RPL18A, RPL7A, RPS23, RPS17, RPS19, RPL4, RPL38, RPS15, RPL6, PABPC1, RPS6, FAU, RPL37, RPL18, UBC, RPS13, UBB, RPS14, RPL9, RPL19, RPS12, ELOB, RPS8, RPS29, PSMC5, RPL22
RRNA_PROCESSING	1e-10	4.42667e-09	NA	0.763951	1.91543	146	RPL8, RPS3, RPL21, RPS5, RPS3A, RPL7, RPS4Y1, RPL36A, RPS2, RPL5, RPLP1, RPS4X, RPSA, RPL10, RPL15, RPS16, RPL3, RPS27A, RPLP0, RPL17, RPL29, UBA52, RPL13, RPL18A, RPL7A, RPS23, RPS17, RPS19, RPL4, RPL38, RPS15, RPL6, RPS6, FAU, RPL37, RPL18, RPS13, RPS14, RPL9, RPL19, RPS12, RPS8, RPS29, RPL22
SIGNALING_BY_ROBO_RECEPTORS	1e-10	4.42667e-09	NA	0.73716	1.85341	164	RPL8, RPS3, RPL21, RPS5, RPS3A, RPL7, RPS4Y1, RPL36A, RPS2, RPL5, RPLP1, RPS4X, RPSA, RPL10, RPL15, RPS16, RPL3, RPS27A, RPLP0, RPL17, RPL29, UBA52, RPL13, RPL18A, RPL7A, RPS23, RPS17, RPS19, RPL4, RPL38, RPS15, RPL6, PABPC1, RPS6, FAU, RPL37, RPL18, UBC, RPS13, UBB, RPS14, RPL9, RPL19, RPS12, ELOB, RPS8, RPS29, PSMC5, RPL22
METABOLISM_OF_AMINO_ACIDS_AND_DERIVATIVES	1e-10	4.42667e-09	NA	0.726549	1.82815	170	RPL8, RPS3, RPL21, RPS5, RPS3A, RPL7, RPS4Y1, RPL36A, RPS2, RPL5, RPLP1, RPS4X, RPSA, RPL10, RPL15, RPS16, RPL3, RPS27A, RPLP0, RPL17, RPL29, UBA52, RPL13, RPL18A, RPL7A, RPS23, RPS17, RPS19, RPL4, RPL38, RPS15, RPL6, RPS6, FAU, RPL37, RPL18, RPS13, OAZ1, RPS14, RPL9, RPL19, GLS, RPS12, RPS8, RPS29, SERINC1, PSMC5, RPL22
TRANSLATION	1e-10	4.42667e-09	NA	0.714703	1.80697	218	RPL8, RPS3, RPL21, RPS5, RPS3A, RPL7, EEF1A1, RPS4Y1, RPL36A, RPS2, RPL5, RPLP1, EEF1D, RPS4X, RPSA, RPL10, RPL15, RPS16, RPL3, RPS27A, RPLP0, RPL17, RPL29, UBA52, RPL13, RPL18A, RPL7A, RPS23, RPS17, EEF1B2, RPS19, RPL4, RPL38, RPS15, RPL6, PABPC1, SRP14, RPS6, FAU, RPL37, SSR4, RPL18, EIF3K, RPS13, RPS14, SEC61B, RPL9, RPL19, RPS12, EIF3I, RPS8, RPS29, RPL22
NERVOUS_SYSTEM_DEVELOPMENT	1e-10	4.42667e-09	NA	0.659701	1.67525	259	RPL8, RPS3, RPL21, RPS5, RPS3A, RPL7, RPS4Y1, RPL36A, RPS2, RPL5, RPLP1, RPS4X, RPSA, UTRN, RPL10, RPL15, RPS16, RPL3, RPS27A, RPLP0, RPL17, RPL29, UBA52, RPL13, RPL18A, RPL7A, RPS23, RPS17, MYL6, RPS19, RPL4, PTPRC, RPL38, RPS15, RPL6, PABPC1, RPS6, FAU, RPL37, ROCK1, CFL1, RPL18, ACTB, UBC, ARPC2, RPS13, UBB, MYL12A, HSP90AB1, ACTG1, RPS14, RPL9, RPL19, ACTR2, RPS12, ELOB, RPS8, RPS29, PSMC5, R…
CELLULAR_RESPONSES_TO_EXTERNAL_STIMULI	1e-10	4.42667e-09	NA	0.626014	1.60332	340	RPL8, RPS3, RPL21, RPS5, RPS3A, RPL7, EEF1A1, RPS4Y1, RPL36A, RPS2, ATM, RPL5, RPLP1, RPS4X, RPSA, RPL10, RPL15, RPS16, RPL3, RPS27A, RPLP0, RPL17, CYBA, RPL29, UBA52, RPL13, TNRC6B, RPL18A, RPL7A, RPS23, RPS17, GSTP1, RPS19, RPL4, RPL38, ATP6V0E1, RPS15, RPL6, RPS6, FAU, SOD1, RPL37, MDM4, RPL18, UBC, RPS13, UBB, HSPA5, RANBP2, HSP90AB1, RPS14, PRDX6, RPL9, RPL19, RPS12, PRDX1, ELOB, PHC3, PRDX2…
INFECTIOUS_DISEASE	1e-10	4.42667e-09	NA	0.597757	1.53548	384	RPL8, RPS3, RPL21, RPS5, RPS3A, IGLC2, RPL7, RPS4Y1, RPL36A, RPS2, IGLC3, RPL5, RPLP1, B2M, RPS4X, RPSA, EIF2AK2, RPL10, RPL15, CALM1, RPS16, RPL3, RPS27A, RNF213, RPLP0, RPL17, CYBA, SLC25A6, RPL29, UBA52, RPL13, RPL18A, RPL7A, RPS23, RPS17, RPS19, RPL4, RPL38, RPS15, RPL6, RPS6, FAU, RPL37, RPL18, ACTB, ENO1, UBC, ARPC2, RPS13, UBB, RANBP2, HSP90AB1, ACTG1, CD8B, RPS14, RPL9, RPL19, ACTR2, RPS1…
DEVELOPMENTAL_BIOLOGY	1.61469e-09	6.70097e-08	0.788187	0.592247	1.51898	357	RPL8, RPS3, RPL21, RPS5, RPS3A, RPL7, RPS4Y1, RPL36A, RPS2, RPL5, RPLP1, RPS4X, RPSA, UTRN, RPL10, RPL15, RPS16, RPL3, RPS27A, RPLP0, RPL17, RPL29, UBA52, RPL13, RPL18A, RPL7A, RPS23, RPS17, MYL6, RPS19, RPL4, PTPRC, RPL38, RPS15, RPL6, PABPC1, RPS6, FAU, RPL37, ROCK1, CFL1, RPL18, ACTB, KMT2A, UBC, ARPC2, SPAG9, RPS13, UBB, MYL12A, KMT2C, HSP90AB1, ACTG1, RPS14, RPL9, RPL19, ACTR2, RPS12, ELOB, …
ACTIVATION_OF_THE_MRNA_UPON_BINDING_OF_THE_CAP_BINDING_COMPLEX_AND_EIFS_AND_SUBSEQUENT_BINDING_TO_43S	6.55424e-08	2.56001e-06	0.704976	0.794664	1.90573	57	RPS3, RPS5, RPS3A, RPS4Y1, RPS2, RPS4X, RPSA, RPS16, RPS27A, RPS23, RPS17, RPS19, RPS15, PABPC1, RPS6, FAU, EIF3K, RPS13, RPS14, RPS12, EIF3I, RPS8, RPS29
DISEASE	7.49803e-08	2.76594e-06	0.704976	0.535879	1.38091	553	RPL8, RPS3, RPL21, RPS5, RPS3A, IGLC2, RPL7, RPS4Y1, RPL36A, RPS2, IGLC3, RPL5, RPLP1, B2M, RPS4X, RPSA, EIF2AK2, RPL10, RPL15, CALM1, RPS16, RPL3, RPS27A, RNF213, RPLP0, RPL17, CYBA, SLC25A6, RPL29, UBA52, RPL13, RPL18A, RPL7A, RPS23, RPS17, AKAP9, RPS19, RPL4, RPL38, RPS15, RPL6, RPS6, FAU, GOLGA4, RPL37, CD320, RPL18, ACTB, ENO1, UBC, ARPC2, RPS13, UBB, RANBP2, ZMYM2, HSP90AB1, ACTG1, CD8B, RP…
METABOLISM_OF_RNA	8.44183e-08	2.9502e-06	0.704976	0.547338	1.40881	468	RPL8, RPS3, RPL21, RPS5, RPS3A, RPL7, RPS4Y1, RPL36A, RPS2, HNRNPH1, RPL5, RPLP1, RPS4X, RPSA, RPL10, RPL15, RPS16, DDX5, RPL3, RPS27A, RPLP0, RPL17, RPL29, UBA52, SMG1, RPL13, RPL18A, RPL7A, DDX6, RPS23, RPS17, SRSF11, RPS19, RPL4, RPL38, RPS15, RPL6, PABPC1, RPS6, FAU, ADAR, PAN3, RPL37, TUT4, ZFP36, SF1, RPL18, UBC, RPS13, UBB, XRN1, RANBP2, SRSF5, SMG6, HNRNPU, RPS14, RPL9, RPL19, RPS12, SNRN…
CHAPERONE_MEDIATED_AUTOPHAGY	1.60767e-05	0.000526649	0.57561	0.900519	1.98274	14	HBB, VIM, EEF1A1, RPS27A, UBA52, PARK7, UBC, UBB, HSP90AB1
BINDING_AND_UPTAKE_OF_LIGANDS_BY_SCAVENGER_RECEPTORS	1.66561e-05	0.000526649	0.57561	0.900142	1.98191	14	HBB, IGHA1, IGLC2, IGLC3, FTL, FTH1, JCHAIN
LATE_ENDOSOMAL_MICROAUTOPHAGY	7.50125e-05	0.00226401	0.538434	0.853904	1.92631	19	HBB, VIM, RPS27A, UBA52, PARK7, UBC, UBB
AUTOPHAGY	0.000471686	0.0136174	0.498493	0.646072	1.58734	81	HBB, VIM, EEF1A1, ATM, RPS27A, UBA52, PARK7, UBC, UBB, HSP90AB1, TOMM7, LAMTOR1, PRKAA1
INTERFERON_SIGNALING	0.00162912	0.0450724	0.45506	0.586871	1.46509	111	XAF1, B2M, IFITM1, EIF2AK2, IFI6, RPS27A, MX1, SP100, UBA52, HLA-C, TRIM22, ADAR, UBC, UBB, RANBP2, IRF7, ISG15, MX2, TPR, HLA-DQA1, NUP107, HLA-DRB1, OAS2, KPNA1, HLA-F, NUP153, DDX58, NUP50, STAT1, POM121C, EIF4G1, SAMHD1, IRF1, ARIH1, PPM1B, PIAS1, TRIM38, FLNA, IRF9, KPNB1, NUP54
IRON_UPTAKE_AND_TRANSPORT	0.00183528	0.048745	0.45506	0.742889	1.72739	27	FTL, RPS27A, FTH1, UBA52, ATP6V0E1, UBC, UBB

## Sheet: PS_nb_Was
pathway	pval	padj	log2err	ES	NES	size	leadingEdge
EUKARYOTIC_TRANSLATION_INITIATION	4.12527e-05	0.019692	0.557332	0.545878	1.37366	112	RPL7, RPS3, EIF3H, RPL7A, FAU, RPL21, RPL22, RPL6, EIF3F, RPS23, UBA52, EIF3L, RPL5, RPS3A, RPS5, RPS27A, RPL29, RPL17, EIF3M, RPSA, RPL10, RPL26L1, RPLP0, RPL18, RPL24, RPL8, RPL3, RPS4X, PABPC1, EIF3A, RPS2, RPL4, RPS14, EIF4A1, RPS15A, RPL15, RPLP1, RPS19, RPL35, RPL14, RPL27, RPS6, RPL26, RPS24, EIF3I, RPL9, RPS4Y1, RPS12, RPL13, RPS7, RPS16, RPS15, EIF1AX, EIF5, EIF3K, EIF4A2, RPS27, EIF4G1,…
EUKARYOTIC_TRANSLATION_ELONGATION	0.000130369	0.019692	0.518848	0.558101	1.39199	88	RPL7, RPS3, RPL7A, FAU, RPL21, EEF1A1, RPL22, RPL6, RPS23, EEF1D, UBA52, RPL5, RPS3A, RPS5, RPS27A, RPL29, RPL17, RPSA, RPL10, RPL26L1, RPLP0, RPL18, RPL24, RPL8, RPL3, RPS4X, RPS2, RPL4, RPS14, EEF1B2, RPS15A, RPL15, RPLP1, RPS19, RPL35, RPL14, RPL27, RPS6, RPL26, RPS24, RPL9, RPS4Y1, RPS12, RPL13, RPS7, RPS16, RPS15, RPS27, RPL22L1, RPL39, RPL35A, RPS13, RPL12, RPL19, RPL34, RPL23A, RPS8, RPL11
TRANSLATION	0.000130369	0.019692	0.518848	0.492778	1.26165	218	SRP14, RPL7, RPS3, SPCS1, DDOST, EIF3H, RPL7A, MRPL41, FAU, MRPL54, RPL21, EEF1A1, RPL22, SSR4, RPL6, EIF3F, RPS23, EEF1D, UBA52, EIF3L, RPL5, RPS3A, MRPL32, RPS5, MRPL42, RPS27A, RPL29, RPL17, EIF3M, RPSA, RPL10, RPL26L1, MRPL43, RPLP0, RPL18, SSR2, RPL24, RPL8, RPL3, RPS4X, PABPC1, EIF3A, RPS2, RPL4, RPS14, PTCD3, EIF4A1, TSFM, EEF1B2, AURKAIP1, RPS15A, RPL15, RPLP1, RPS19, RPL35, MRPL34, RPL14…
SRP_DEPENDENT_COTRANSLATIONAL_PROTEIN_TARGETING_TO_MEMBRANE	0.00013717	0.019692	0.518848	0.546873	1.37285	106	SRP14, RPL7, RPS3, SPCS1, DDOST, RPL7A, FAU, RPL21, RPL22, SSR4, RPL6, RPS23, UBA52, RPL5, RPS3A, RPS5, RPS27A, RPL29, RPL17, RPSA, RPL10, RPL26L1, RPLP0, RPL18, SSR2, RPL24, RPL8, RPL3, RPS4X, RPS2, RPL4, RPS14, RPS15A, RPL15, RPLP1, RPS19, RPL35, RPL14, RPL27, SEC61A1, RPS6, RPL26, RPS24, RPL9, SEC61G, RPS4Y1, RPS12, RPL13, RPS7, RPS16, RPS15, SEC11C, RPS27, RPL22L1, SRP54, RPL39, RPL35A, RPS13…
INFLUENZA_INFECTION	0.000148507	0.019692	0.518848	0.520806	1.31779	134	POLR2J, RPL7, RPS3, RPL7A, NUP153, NUP107, FAU, RPL21, POLR2A, EIF2AK2, RPL22, RPL6, RPS23, KPNA4, UBA52, RANBP2, TPR, RPL5, RPS3A, RPS5, RPS27A, NUP98, NUP210, RPL29, RPL17, RPSA, RPL10, RPL26L1, KPNB1, RPLP0, RPL18, RPL24, RPL8, RPL3, RPS4X, POM121, POLR2L, RPS2, RPL4, RPS14, SLC25A6, NUP88, ISG15, RPS15A, RPL15, RPLP1, RPS19, RPL35, RPL14, RPL27, RPS6, RPL26, RPS24, RPL9, RPS4Y1, RPS12, XPO1, …
ANTIGEN_ACTIVATES_B_CELL_RECEPTOR_BCR_LEADING_TO_GENERATION_OF_SECOND_MESSENGERS	0.000305171	0.0337214	0.498493	0.719614	1.61554	19	IGLC3, IGLC2, IGHM, SOS1, CALM1, ITPR2, GRB2, VAV1, AHCYL1, FYN, PIK3CD
RESPONSE_OF_EIF2AK4_GCN2_TO_AMINO_ACID_DEFICIENCY	0.000517479	0.0490127	0.477271	0.540468	1.34933	93	RPL7, RPS3, RPL7A, FAU, RPL21, RPL22, RPL6, RPS23, UBA52, RPL5, RPS3A, RPS5, RPS27A, RPL29, RPL17, RPSA, RPL10, RPL26L1, RPLP0, RPL18, RPL24, RPL8, RPL3, RPS4X, RPS2, RPL4, RPS14, RPS15A, RPL15, RPLP1, RPS19, ATF2, RPL35, RPL14, RPL27, RPS6, RPL26, RPS24, RPL9, RPS4Y1, RPS12, CEBPB, RPL13, RPS7, RPS16, RPS15, RPS27, RPL22L1, RPL39, RPL35A, RPS13, RPL12, RPL19, RPL34, RPL23A, RPS8, RPL11

## Sheet: PS_dca_direct_Was
pathway	pval	padj	log2err	ES	NES	size	leadingEdge
HDMS_DEMETHYLATE_HISTONES	2.06788e-05	0.00705956	0.57561	0.768679	1.99525	12	KDM7A, KDM5C, KDM3A, KDM6A, KDM4C, KDM5A, KDM1A, KDM3B, KDM2A
NR1H3_NR1H2_REGULATE_GENE_EXPRESSION_LINKED_TO_CHOLESTEROL_TRANSPORT_AND_EFFLUX	2.16219e-05	0.00705956	0.57561	0.680406	1.91409	19	AGO3, AGO2, TNRC6B, KDM3A, TBL1XR1, TNRC6A, EP300, TNRC6C, AGO1, KDM1A, NCOA1, NCOR2, NCOR1, TBL1X, AGO4
RNA_POLYMERASE_II_TRANSCRIPTION	5.41615e-05	0.0117892	0.557332	0.347434	1.24068	531	PHC3, ARID1B, NDUFA4, CDK13, KMT2C, USP9X, SURF1, POLR2L, PCF11, TMEM219, AGO3, GLS, PIN1, AKT3, AGO2, MGA, COX4I1, ZNF506, ZNF431, ZNF708, ZNF493, TNRC6B, MDM4, DDX39B, SMARCA2, ARID2, SOCS4, CREBBP, CHD3, THOC1, ELOB, POLR2J, PRKAG2, SRSF11, TBL1XR1, CNOT4, TAF1, ZNF37A, LAMTOR1, SMAD4, USP7, POLR2E, POLR2I, HIPK1, CCNT2, RICTOR, TNRC6A, EP300, KAT6A, SIRT1, GTF2A2, CDK12, TNRC6C, SMAD2, CCNT1,…
RESOLUTION_OF_SISTER_CHROMATID_COHESION	0.000103218	0.0168503	0.538434	0.512267	1.61635	50	NDEL1, CLASP2, NUP160, AHCTF1, NUP107, TAOK1, RANBP2, DYNC1LI2, PDS5A, STAG1, DYNC1H1, CLIP1, PDS5B, PAFAH1B1, WAPL, STAG2, XPO1, NUP98, KIF2A, SMC1A, RCC2, RAD21, NDE1
CHROMATIN_MODIFYING_ENZYMES	0.000139438	0.0182106	0.518848	0.418041	1.4216	129	ASH1L, ARID1B, KMT2C, ARID4B, SETD2, NSD1, KDM7A, KDM5C, NCOA2, SMARCA2, ARID2, CREBBP, CHD3, AC118549.1, KDM3A, TBL1XR1, REST, KANSL1, EP300, KDM6A, KAT6A, KDM4C, EP400, SAP18, EHMT1, KAT6B, KDM5A, KMT2D, KMT2A, ARID1A, KDM1A, KDM3B, PHF21A, CHD4, ATF7IP, AEBP2, BRWD1, ATF2, SMARCC2, OGT, ELP2, NCOA1, TRRAP, KDM2A, SMARCC1, NCOR2, KMT2B, JADE2, NCOR1, MSL1, ARID4A, TBL1X, USP22, JADE1, EED, GATA…
CELLULAR_SENESCENCE	0.000180248	0.019617	0.518848	0.451693	1.48722	76	PHC3, AGO3, TNRC6B, MDM4, TNRC6A, EP400, TNRC6C, EHMT1, AGO1, ATM, ANAPC16, MAPKAPK5, TNIK, CDK6, RB1, ANAPC11, ANAPC1, MAP4K4, MAPK14, MAP3K5, MDM2, UBA52, ANAPC4, UBB, EED, MINK1, BMI1, MRE11, AGO4, RPS6KA3, MAPK8, MAPK9, TERF2, ANAPC15, ETS1, CABIN1, RBBP4, NBN, CBX6, ANAPC7, CDKN1B, SUZ12, RELA, UBC, RPS27A
GENE_SILENCING_BY_RNA	0.000389617	0.0363457	0.498493	0.508971	1.58351	42	POLR2L, AGO3, NUP88, AGO2, TNRC6B, NUP160, NUP107, POLR2J, POLR2E, POLR2I, RANBP2, TNRC6A, DICER1, TNRC6C, AGO1, NUP153, POM121C, POM121, NUP98, POLR2B, AGO4, POLR2A, TPR, NUP50, NUP54, NUP214
PRE_NOTCH_EXPRESSION_AND_PROCESSING	0.000573578	0.0386076	0.477271	0.578495	1.70926	26	AGO3, AGO2, TNRC6B, CREBBP, TNRC6A, EP300, TNRC6C, RUNX1, AGO1, MAML2, ATP2A2, RAB6A, AGO4, SEL1L, KAT2B, ATP2A3, RBPJ
OXIDATIVE_STRESS_INDUCED_SENESCENCE	0.000645701	0.0386076	0.477271	0.499823	1.56031	43	PHC3, AGO3, TNRC6B, MDM4, TNRC6A, TNRC6C, AGO1, MAPKAPK5, TNIK, CDK6, MAP4K4, MAPK14, MAP3K5, MDM2, UBA52, UBB, EED, MINK1, BMI1, AGO4, MAPK8, MAPK9, RBBP4, CBX6, SUZ12, UBC, RPS27A
RUNX1_REGULATES_GENES_INVOLVED_IN_MEGAKARYOCYTE_DIFFERENTIATION_AND_PLATELET_FUNCTION	0.000648943	0.0386076	0.477271	0.605973	1.73728	21	KMT2C, AGO3, TNRC6B, TNRC6A, EP300, TNRC6C, RUNX1, AGO1, KMT2D, KMT2A, SIN3A, KMT2B, AGO4, KAT2B, PRKCQ, KMT2E
TRANSCRIPTIONAL_REGULATION_BY_SMALL_RNAS	0.000692187	0.0386076	0.477271	0.541171	1.63497	31	POLR2L, NUP88, AGO2, NUP160, NUP107, POLR2J, POLR2E, POLR2I, RANBP2, TNRC6A, AGO1, NUP153, POM121C, POM121, NUP98, POLR2B, POLR2A, TPR, NUP50, NUP54, NUP214
SUMOYLATION	0.000709813	0.0386076	0.477271	0.425921	1.42216	94	PHC3, PIAS1, NUP88, NUP160, SP3, NCOA2, NUP107, CREBBP, CHD3, RANBP2, EP300, SMC5, STAG1, NUP153, UHRF2, DDX17, HERC2, STAG2, SIN3A, RORA, SENP2, POM121C, RNF168, NCOA1, NR3C1, PIAS2, POM121, NUP98, SAFB, MDM2, NCOR2, NR2C1, ZNF131, SMC1A, XPC, PARK7, TOP1, SP100, RAD21, BMI1, DDX5, TPR, CTBP1, SUMO2, TOP2B, NUP50, VHL, NUP54, NUP214, DNMT1, SUZ12, NRIP1, RELA
NR1H2_AND_NR1H3_MEDIATED_SIGNALING	0.000768604	0.0386076	0.477271	0.60145	1.72431	21	AGO3, AGO2, TNRC6B, KDM3A, TBL1XR1, TNRC6A, EP300, TNRC6C, AGO1, KDM1A, NCOA1, NCOR2, NCOR1, TBL1X, AGO4, MYLIP
REGULATION_OF_RUNX1_EXPRESSION_AND_ACTIVITY	0.000832159	0.0388143	0.477271	0.674741	1.78492	13	AGO3, AGO2, TNRC6B, TNRC6A, TNRC6C, RUNX1, AGO1, CDK6, PTPN11, AGO4, CCND2
FORMATION_OF_TUBULIN_FOLDING_INTERMEDIATES_BY_CCT_TRIC	0.000938837	0.0408707	0.477271	-0.527297	-1.81721	13	CCT8, CCT4, TUBA1B, TUBA1A, TUBB4B, CCT5, CCT2, CCT3, TUBA1C, CCT6A, TCP1, TUBA4A, CCT7
ANTIVIRAL_MECHANISM_BY_IFN_STIMULATED_GENES	0.00104007	0.0424478	0.45506	0.469967	1.49945	54	NUP88, PIN1, NUP160, NUP107, ARIH1, PPM1B, RANBP2, KPNA1, NUP153, EIF4G2, POM121C, EIF4A2, POM121, NUP98, KPNA5, EIF4G1, UBA52, IRF3, KPNA4, UBB, EIF4G3, PDE12, KPNB1, TPR, STAT1, NUP50, EIF2AK2, NUP54, NUP214, UBC, DDX58, RPS27A, EIF4E3, MX1, NUP210, MX2, HERC5, OAS2, ABCE1, NUP58, EIF4E, OASL
CELL_CYCLE	0.00116892	0.0449005	0.45506	0.351688	1.23545	291	LEMD3, NDEL1, DYRK1A, NUP88, AKT3, CLASP2, SMARCA5, PCM1, NUP160, MDM4, AHCTF1, AKAP9, NUP107, TAOK1, RANBP2, DYNC1LI2, ESCO1, EP300, PDS5A, NIPBL, RSF1, SYNE2, PCNT, SFI1, STAG1, ATR, TNPO1, NUP153, CDK5RAP2, ANKLE2, DYNC1H1, ATM, MZT2B, NHP2, ANAPC16, CLIP1, PDS5B, HERC2, PAFAH1B1, WAPL, STAG2, NUMA1, PSMC6, IST1, LPIN2, DIDO1, POM121C, CENPX, RNF168, CDK6, RB1, ANAPC11, CEP135, ANAPC1, LBR, XP…
ESR_MEDIATED_SIGNALING	0.00131619	0.0477484	0.45506	0.418381	1.39206	89	POLR2L, AGO3, AKT3, AGO2, TNRC6B, NCOA2, CREBBP, POLR2J, POLR2E, POLR2I, TNRC6A, EP300, GTF2A2, TNRC6C, CCNT1, PIK3CA, RUNX1, AGO1, STAG1, NCOA3, CHD1, FOXO3, KDM1A, FKBP5, ATF2, STAG2, UHMK1, NCOA1, XPO1, CREB1, POLR2B, KRAS, STRN, SMC1A, RAD21, AGO4, DDX5, KAT2B, POLR2A, ZNF217, MED1, PDPK1, CDKN1B, GNB1, GTF2F2, YY1, NRIP1
ESTROGEN_DEPENDENT_GENE_EXPRESSION	0.00142664	0.0490312	0.45506	0.454888	1.46876	61	POLR2L, AGO3, AGO2, TNRC6B, NCOA2, CREBBP, POLR2J, POLR2E, POLR2I, TNRC6A, EP300, GTF2A2, TNRC6C, CCNT1, RUNX1, AGO1, STAG1, NCOA3, CHD1, KDM1A, ATF2, STAG2, NCOA1, POLR2B, SMC1A, RAD21, AGO4, DDX5, KAT2B, POLR2A, ZNF217, MED1, GTF2F2, YY1, NRIP1
MICRORNA_MIRNA_BIOGENESIS	0.00151847	0.0495781	0.45506	0.590559	1.66134	19	POLR2L, AGO3, AGO2, POLR2J, POLR2E, POLR2I, DICER1, AGO1, POLR2B, AGO4, POLR2A

## Sheet: PS_saver_direct_Was
pathway	pval	padj	log2err	ES	NES	size	leadingEdge
RNA_POLYMERASE_II_TRANSCRIPTION	2.39041e-06	0.00141498	0.627257	0.384322	1.25267	531	AGO3, TRIM33, CCNT2, SUMO1, PHC3, AFF4, ARID1B, NDUFA4, PRKAG2, UPF3B, COX6C, AGO2, PCF11, CCNT1, KMT2D, MAPKAPK5, ATXN3, MGA, SIN3A, PDPK1, CDK12, MED13, SMURF2, SMAD4, STK11, PIN1, ZNF431, ELOB, TAF1, PABPN1, SCO1, AGO1, SRSF11, GATAD2B, ATR, KMT2C, USP9X, TXN, TCF12, SRSF1, CDK13, SMARCC2, ZNF708, TNRC6B, ZNF160, ARID1A, HIPK1, CNOT4, ARID2, ANAPC7, TNRC6A, KMT2B, POLR2J, THOC7, MAML2, RPRD2, …
CHROMATIN_MODIFYING_ENZYMES	4.32054e-06	0.00141498	0.610527	0.469658	1.46596	129	ASH1L, JADE2, KDM3B, ARID1B, KDM6A, KDM5C, KDM4C, KMT2D, USP22, ELP2, GATAD2B, KMT2C, KANSL1, AEBP2, SMARCC2, BRWD1, AC118549.1, ARID1A, JADE1, NCOA2, ARID2, KMT2B, NSD1, SAP18, ELP4, EHMT2, TRRAP, OGT, SMYD3, EHMT1, ATF2, KAT6A, CREBBP, TBL1X, EP300, MSL2, ARID4B, ATF7IP, KAT7, SMARCA2, KDM3A, EP400, NCOR2, SUPT20H, PBRM1, NCOA1, KMT5A, KMT2E, KMT2A, KDM7A, SETD2, BRD1, ARID4A, MSL1, TBL1XR1, HC…
RESOLUTION_OF_SISTER_CHROMATID_COHESION	2.19212e-05	0.00478614	0.57561	0.547172	1.59719	50	CLASP2, NUP107, NDEL1, AHCTF1, PDS5A, TAOK1, PDS5B, DYNC1LI2, NDE1, RANBP2, NUP160, NUP98, PMF1, DYNC1H1, XPO1, CENPT, STAG1, WAPL, PAFAH1B1, SMC1A, RCC2, STAG2, PPP2R5E
MITOTIC_PROMETAPHASE	5.19165e-05	0.00850133	0.557332	0.476095	1.45855	90	SDCCAG8, CLASP2, DCTN3, NUP107, NDEL1, AHCTF1, PDS5A, TAOK1, SFI1, TUBGCP2, MZT2B, PDS5B, DYNC1LI2, NDE1, RANBP2, NUP160, AKAP9, CNTRL, NUP98, PMF1, DYNC1H1, CEP135, CEP164, XPO1, NUMA1, MZT1, NEDD1, CENPT, STAG1, WAPL, CEP290, HAUS6, PCM1, CSNK2B, CDK5RAP2, PAFAH1B1, SMC1A, CSNK2A1, RCC2, STAG2, PPP2R5E, MZT2A, CEP63
M_PHASE	0.000307594	0.0402948	0.498493	0.402155	1.27397	198	SDCCAG8, SUMO1, NUP210, CLASP2, NUP153, DCTN3, NUP107, NDEL1, AHCTF1, PDS5A, TNPO1, NUP88, TAOK1, SFI1, ANAPC7, POM121, POM121C, TUBGCP2, PSMB6, NIPBL, PSME4, MZT2B, PDS5B, PSMC6, DYNC1LI2, NDE1, NUP58, RANBP2, NUP160, ANAPC16, AKAP9, ANAPC15, RB1, ANAPC11, CNTRL, ANKLE2, ANAPC1, CDC26, NUP98, PMF1, DYNC1H1, CEP135, PSMD7, RAB2A, CEP164, UBB, XPO1, NUMA1, PSMB1, PPP2R2A, LPIN1, MZT1, KPNB1, NEDD1…
CELL_EXTRACELLULAR_MATRIX_INTERACTIONS	0.000373511	0.0407749	0.498493	-0.632621	-2.02144	10	RSU1, ITGB1, VASP, ILK, ARHGEF6, ACTB, ACTG1, LIMS1, PXN, FLNA
SUMOYLATION_OF_UBIQUITINYLATION_PROTEINS	0.000647642	0.0457427	0.477271	0.617036	1.65519	21	SUMO1, NUP210, NUP153, NUP107, PIAS1, NUP88, PIAS2, POM121, POM121C, NUP58, RANBP2, NUP160, NUP98
MITOTIC_SPINDLE_CHECKPOINT	0.00065486	0.0457427	0.477271	0.51182	1.49014	48	CLASP2, NUP107, NDEL1, AHCTF1, TAOK1, ANAPC7, DYNC1LI2, NDE1, RANBP2, NUP160, ANAPC16, ANAPC15, ANAPC11, ANAPC1, CDC26, NUP98, PMF1, DYNC1H1, XPO1, CENPT, PAFAH1B1, RCC2, PPP2R5E
SUMOYLATION_OF_SUMOYLATION_PROTEINS	0.000707011	0.0457427	0.477271	0.63538	1.67643	19	SUMO1, NUP210, NUP153, NUP107, NUP88, POM121, POM121C, NUP58, RANBP2, NUP160, NUP98, SUMO2
ION_TRANSPORT_BY_P_TYPE_ATPASES	0.00074071	0.0457427	0.477271	0.658792	1.67877	15	SRI, ATP2A2, ATP1A1, ATP2B1, ATP9B, CAMK2G, CAMK2D, ATP11B, CALM1
RUNX1_REGULATES_GENES_INVOLVED_IN_MEGAKARYOCYTE_DIFFERENTIATION_AND_PLATELET_FUNCTION	0.000822182	0.0457427	0.477271	0.61048	1.6376	21	AGO3, KMT2D, SIN3A, AGO1, KMT2C, TNRC6B, TNRC6A, KMT2B, CBFB, EP300, RUNX1, KMT2E, KMT2A, AGO4, KAT2B, TNRC6C
SIGNALING_BY_NUCLEAR_RECEPTORS	0.000838035	0.0457427	0.477271	0.431238	1.33557	106	AGO3, PIK3CA, AGO2, CCNT1, PDPK1, AGO1, NCOA3, TNRC6B, HSPB1, NCOA2, TNRC6A, POLR2J, GTF2A2, CREB1, POLR2L, POLR2I, CHD1, CBFB, ATF2, CREBBP, TBL1X, CALM1, EP300, RUNX1, KDM3A, XPO1, AKT2, NCOR2, MED1, NCOA1, POLR2A, STAG1, AGO4, STRN, GNB5, UHMK1, TBL1XR1, GTF2F2, MYLIP, SMC1A, POLR2K, KAT2B, STAG2, AKT3, CDK9

## Sheet: mean_expression
pathway	pval	padj	log2err	ES	NES	size	leadingEdge
EUKARYOTIC_TRANSLATION_ELONGATION	1e-10	2.88261e-09	NA	0.927249	6.95667	88	RPL41, EEF1A1, RPS27, RPL10, RPS12, RPL13, RPLP1, RPL28, RPS18, RPL30, RPS27A, RPS15A, RPS19, RPS14, RPS3, RPL34, RPL32, RPS2, RPL11, RPL19, RPL37, RPS8, RPS3A, RPS23, RPL13A, RPL39, RPS24, RPS28, RPS29, RPL3, RPLP2, RPS15, RPS6, RPL21, RPL23A, RPL18A, RPS4X, RPL14, RPS25, RPL26, RPL7A, RPS7, RPL6, RPL35A, FAU, RPL12, RPL18, RPL37A, RPL29, RPS13, RPL27A, RPL9, RPS16, RPL36, RPS21, RPL15, RPSA, RP…
SELENOAMINO_ACID_METABOLISM	1e-10	2.88261e-09	NA	0.896944	6.75112	90	RPL41, RPS27, RPL10, RPS12, RPL13, RPLP1, RPL28, RPS18, RPL30, RPS27A, RPS15A, RPS19, RPS14, RPS3, RPL34, RPL32, RPS2, RPL11, RPL19, RPL37, RPS8, RPS3A, RPS23, RPL13A, RPL39, RPS24, RPS28, RPS29, RPL3, RPLP2, RPS15, RPS6, RPL21, RPL23A, RPL18A, RPS4X, RPL14, RPS25, RPL26, RPL7A, RPS7, RPL6, RPL35A, FAU, RPL12, RPL18, RPL37A, RPL29, RPS13, RPL27A, RPL9, RPS16, RPL36, RPS21, RPL15, RPSA, RPS26, RPL…
RESPONSE_OF_EIF2AK4_GCN2_TO_AMINO_ACID_DEFICIENCY	1e-10	2.88261e-09	NA	0.879525	6.68769	93	RPL41, RPS27, RPL10, RPS12, RPL13, RPLP1, RPL28, RPS18, RPL30, RPS27A, RPS15A, RPS19, RPS14, RPS3, RPL34, RPL32, RPS2, RPL11, RPL19, RPL37, RPS8, RPS3A, RPS23, RPL13A, RPL39, RPS24, RPS28, RPS29, RPL3, RPLP2, RPS15, RPS6, RPL21, RPL23A, RPL18A, RPS4X, RPL14, RPS25, RPL26, RPL7A, RPS7, RPL6, RPL35A, FAU, RPL12, RPL18, RPL37A, RPL29, RPS13, RPL27A, RPL9, RPS16, RPL36, RPS21, RPL15, RPSA, RPS26, RPL…
NONSENSE_MEDIATED_DECAY_NMD	1e-10	2.88261e-09	NA	0.809457	6.3676	106	RPL41, RPS27, RPL10, RPS12, RPL13, RPLP1, RPL28, RPS18, RPL30, RPS27A, RPS15A, RPS19, RPS14, RPS3, RPL34, RPL32, RPS2, RPL11, RPL19, RPL37, RPS8, RPS3A, RPS23, RPL13A, RPL39, RPS24, RPS28, RPS29, RPL3, RPLP2, RPS15, RPS6, RPL21, RPL23A, RPL18A, RPS4X, RPL14, RPS25, RPL26, RPL7A, RPS7, RPL6, RPL35A, FAU, RPL12, RPL18, RPL37A, RPL29, RPS13, RPL27A, RPL9, RPS16, RPL36, RPS21, RPL15, RPSA, RPS26, RPL…
SRP_DEPENDENT_COTRANSLATIONAL_PROTEIN_TARGETING_TO_MEMBRANE	1e-10	2.88261e-09	NA	0.801867	6.30789	106	RPL41, RPS27, RPL10, RPS12, RPL13, RPLP1, RPL28, RPS18, RPL30, RPS27A, RPS15A, RPS19, RPS14, RPS3, RPL34, RPL32, RPS2, RPL11, RPL19, RPL37, RPS8, RPS3A, RPS23, RPL13A, RPL39, RPS24, RPS28, RPS29, RPL3, RPLP2, RPS15, RPS6, RPL21, RPL23A, RPL18A, RPS4X, RPL14, RPS25, RPL26, RPL7A, RPS7, RPL6, RPL35A, FAU, RPL12, RPL18, RPL37A, RPL29, RPS13, RPL27A, RPL9, RPS16, RPL36, RPS21, RPL15, RPSA, RPS26, RPL…
EUKARYOTIC_TRANSLATION_INITIATION	1e-10	2.88261e-09	NA	0.788038	6.2985	112	RPL41, RPS27, RPL10, RPS12, RPL13, RPLP1, RPL28, RPS18, RPL30, RPS27A, RPS15A, RPS19, RPS14, RPS3, RPL34, RPL32, RPS2, RPL11, RPL19, RPL37, RPS8, RPS3A, RPS23, RPL13A, RPL39, RPS24, RPS28, RPS29, RPL3, RPLP2, RPS15, RPS6, RPL21, RPL23A, RPL18A, RPS4X, RPL14, RPS25, RPL26, RPL7A, RPS7, RPL6, RPL35A, FAU, RPL12, RPL18, RPL37A, RPL29, RPS13, RPL27A, RPL9, RPS16, RPL36, RPS21, RPL15, RPSA, RPS26, RPL…
INFLUENZA_INFECTION	1e-10	2.88261e-09	NA	0.704616	5.82313	134	RPL41, RPS27, RPL10, RPS12, RPL13, RPLP1, RPL28, RPS18, RPL30, RPS27A, RPS15A, RPS19, RPS14, RPS3, RPL34, RPL32, RPS2, RPL11, RPL19, RPL37, RPS8, RPS3A, RPS23, RPL13A, RPL39, RPS24, RPS28, RPS29, RPL3, RPLP2, RPS15, RPS6, RPL21, RPL23A, RPL18A, RPS4X, RPL14, RPS25, RPL26, RPL7A, RPS7, RPL6, RPL35A, FAU, RPL12, RPL18, RPL37A, RPL29, RPS13, RPL27A, RPL9, RPS16, RPL36, RPS21, RPL15, RPSA, RPS26, RPL…
REGULATION_OF_EXPRESSION_OF_SLITS_AND_ROBOS	1e-10	2.88261e-09	NA	0.666264	5.61641	146	RPL41, RPS27, RPL10, RPS12, RPL13, RPLP1, RPL28, RPS18, RPL30, RPS27A, RPS15A, RPS19, RPS14, RPS3, RPL34, RPL32, RPS2, RPL11, RPL19, RPL37, RPS8, RPS3A, RPS23, RPL13A, RPL39, RPS24, RPS28, RPS29, RPL3, RPLP2, RPS15, RPS6, RPL21, RPL23A, RPL18A, RPS4X, RPL14, RPS25, RPL26, RPL7A, RPS7, RPL6, RPL35A, FAU, RPL12, RPL18, RPL37A, RPL29, RPS13, RPL27A, RPL9, RPS16, RPL36, RPS21, RPL15, RPSA, RPS26, RPL…
RRNA_PROCESSING	1e-10	2.88261e-09	NA	0.666043	5.61454	146	RPL41, RPS27, RPL10, RPS12, RPL13, RPLP1, RPL28, RPS18, RPL30, RPS27A, RPS15A, RPS19, RPS14, RPS3, RPL34, RPL32, RPS2, RPL11, RPL19, RPL37, RPS8, RPS3A, RPS23, RPL13A, RPL39, RPS24, RPS28, RPS29, RPL3, RPLP2, RPS15, RPS6, RPL21, RPL23A, RPL18A, RPS4X, RPL14, RPS25, RPL26, RPL7A, RPS7, RPL6, RPL35A, FAU, RPL12, RPL18, RPL37A, RPL29, RPS13, RPL27A, RPL9, RPS16, RPL36, RPS21, RPL15, RPSA, RPS26, RPL…
SIGNALING_BY_ROBO_RECEPTORS	1e-10	2.88261e-09	NA	0.634985	5.45898	164	RPL41, RPS27, RPL10, RPS12, RPL13, RPLP1, RPL28, RPS18, RPL30, RPS27A, RPS15A, RPS19, RPS14, RPS3, RPL34, RPL32, RPS2, RPL11, RPL19, RPL37, RPS8, RPS3A, RPS23, RPL13A, RPL39, RPS24, RPS28, RPS29, RPL3, RPLP2, RPS15, RPS6, RPL21, RPL23A, RPL18A, RPS4X, RPL14, RPS25, RPL26, RPL7A, RPS7, RPL6, RPL35A, FAU, RPL12, RPL18, RPL37A, RPL29, RPS13, RPL27A, RPL9, RPS16, RPL36, RPS21, RPL15, RPSA, RPS26, RPL…
METABOLISM_OF_AMINO_ACIDS_AND_DERIVATIVES	1e-10	2.88261e-09	NA	0.589458	5.11192	170	RPL41, RPS27, RPL10, RPS12, RPL13, RPLP1, RPL28, RPS18, RPL30, RPS27A, RPS15A, RPS19, RPS14, RPS3, RPL34, RPL32, RPS2, RPL11, RPL19, RPL37, RPS8, RPS3A, RPS23, RPL13A, RPL39, RPS24, RPS28, RPS29, RPL3, RPLP2, RPS15, RPS6, RPL21, RPL23A, RPL18A, RPS4X, RPL14, RPS25, RPL26, RPL7A, RPS7, RPL6, RPL35A, FAU, RPL12, RPL18, RPL37A, RPL29, RPS13, RPL27A, RPL9, RPS16, RPL36, RPS21, RPL15, RPSA, RPS26, RPL…
ACTIVATION_OF_THE_MRNA_UPON_BINDING_OF_THE_CAP_BINDING_COMPLEX_AND_EIFS_AND_SUBSEQUENT_BINDING_TO_43S	1e-10	2.88261e-09	NA	0.732953	4.80671	57	RPS27, RPS12, RPS18, RPS27A, RPS15A, RPS19, RPS14, RPS3, RPS2, RPS8, RPS3A, RPS23, RPS24, RPS28, RPS29, RPS15, RPS6, RPS4X, RPS25, RPS7, FAU, RPS13, RPS16, RPS21, RPSA, RPS26, RPS9, RPS20, RPS11, RPS5, RPS10, PABPC1, EIF3K, RPS4Y1, EIF3F, EIF3E, EIF3H, EIF4A2, EIF4B, EIF3G, EIF3A, RPS27L, EIF3M, EIF3D, EIF3L, RPS17, EIF2S3, EIF2S2, EIF4A1, EIF1AX, EIF3I
NERVOUS_SYSTEM_DEVELOPMENT	1e-10	2.88261e-09	NA	0.518077	4.80484	259	RPL41, RPS27, RPL10, RPS12, RPL13, RPLP1, RPL28, RPS18, RPL30, RPS27A, RPS15A, RPS19, RPS14, RPS3, RPL34, RPL32, ACTB, RPS2, RPL11, RPL19, RPL37, RPS8, RPS3A, RPS23, RPL13A, RPL39, RPS24, RPS28, RPS29, RPL3, RPLP2, RPS15, RPS6, RPL21, RPL23A, RPL18A, RPS4X, RPL14, RPS25, RPL26, RPL7A, RPS7, RPL6, RPL35A, FAU, RPL12, RPL18, RPL37A, RPL29, RPS13, RPL27A, RPL9, RPS16, RPL36, RPS21, RPL15, RPSA, RPS2…
TRANSLATION	1e-10	2.88261e-09	NA	0.512064	4.60804	218	RPL41, EEF1A1, RPS27, RPL10, RPS12, RPL13, RPLP1, RPL28, RPS18, RPL30, RPS27A, RPS15A, RPS19, RPS14, RPS3, RPL34, RPL32, RPS2, RPL11, RPL19, RPL37, RPS8, RPS3A, RPS23, RPL13A, RPL39, RPS24, RPS28, RPS29, RPL3, RPLP2, RPS15, RPS6, RPL21, RPL23A, RPL18A, RPS4X, RPL14, RPS25, RPL26, RPL7A, RPS7, RPL6, RPL35A, FAU, RPL12, RPL18, RPL37A, RPL29, RPS13, RPL27A, RPL9, RPS16, RPL36, RPS21, RPL15, RPSA, RP…
INFECTIOUS_DISEASE	1e-10	2.88261e-09	NA	0.419941	4.12582	384	B2M, RPL41, RPS27, RPL10, RPS12, RPL13, RPLP1, RPL28, RPS18, RPL30, RPS27A, RPS15A, RPS19, RPS14, RPS3, RPL34, RPL32, ACTB, RPS2, RPL11, RPL19, RPL37, RPS8, RPS3A, RPS23, RPL13A, RPL39, RPS24, RPS28, RPS29, RPL3, RPLP2, RPS15, RPS6, RPL21, HLA-A, RPL23A, RPL18A, RPS4X, TXNIP, RPL14, RPS25, RPL26, RPL7A, RPS7, RPL6, RPL35A, FAU, RPL12, RPL18, RPL37A, RPL29, RPS13, RPL27A, RPL9, RPS16, RPL36, RPS21…
DEVELOPMENTAL_BIOLOGY	1e-10	2.88261e-09	NA	0.4148	4.02509	357	RPL41, RPS27, RPL10, RPS12, RPL13, RPLP1, RPL28, RPS18, RPL30, RPS27A, RPS15A, RPS19, RPS14, RPS3, RPL34, RPL32, ACTB, RPS2, RPL11, RPL19, RPL37, RPS8, RPS3A, RPS23, RPL13A, RPL39, RPS24, RPS28, RPS29, RPL3, RPLP2, RPS15, RPS6, RPL21, RPL23A, RPL18A, RPS4X, RPL14, RPS25, RPL26, RPL7A, RPS7, RPL6, RPL35A, FAU, RPL12, RPL18, RPL37A, RPL29, RPS13, RPL27A, RPL9, RPS16, RPL36, RPS21, RPL15, RPSA, RPS2…
CELLULAR_RESPONSES_TO_EXTERNAL_STIMULI	1e-10	2.88261e-09	NA	0.392414	3.78087	340	RPL41, EEF1A1, RPS27, RPL10, RPS12, RPL13, RPLP1, RPL28, RPS18, RPL30, RPS27A, RPS15A, RPS19, RPS14, RPS3, RPL34, RPL32, RPS2, RPL11, RPL19, RPL37, RPS8, RPS3A, RPS23, RPL13A, RPL39, RPS24, RPS28, RPS29, RPL3, RPLP2, RPS15, RPS6, RPL21, RPL23A, RPL18A, RPS4X, RPL14, RPS25, RPL26, RPL7A, RPS7, RPL6, RPL35A, FAU, RPL12, RPL18, RPL37A, RPL29, RPS13, RPL27A, RPL9, RPS16, RPL36, RPS21, RPL15, RPSA, RP…
RESPIRATORY_ELECTRON_TRANSPORT_ATP_SYNTHESIS_BY_CHEMIOSMOTIC_COUPLING_AND_HEAT_PRODUCTION_BY_UNCOUPLING_PROTEINS	1e-10	2.88261e-09	NA	0.480527	3.76182	103	MT-CO2, MT-CO1, MT-ATP6, MT-CO3, MT-CYB, MT-ND3, MT-ND4, MT-ND1, MT-ND2, MT-ND5, ATP5F1E, COX4I1, COX7C, UQCRB, ATP5MG, ATP5MC2, COX6C, NDUFA4, COX6B1, COX5B, UQCR11, COX6A1, COX8A, UQCRH, NDUFA1, ATP5F1D, NDUFB2, UQCR10, NDUFB11, UCP2, NDUFB8, NDUFS5, COX7B, ATP5MF, ATP5MC3, ATP5ME, NDUFB7, ATP5PF, NDUFB9, NDUFA3, UQCRQ, ATP5PO, NDUFB10, NDUFA11, NDUFB4, ATP5F1B, ATP5F1A, NDUFC2, CYCS, NDUFA12, …
IMMUNOREGULATORY_INTERACTIONS_BETWEEN_A_LYMPHOID_AND_A_NON_LYMPHOID_CELL	1e-10	2.88261e-09	NA	0.538712	3.37789	49	B2M, HLA-B, HLA-C, HLA-A, HLA-E, HCST, CD3D, CD3E, CD3G, CD99, ITGB2, KLRD1, ITGB1, CD8A, KLRB1, HLA-F, CD8B, CD81, CLEC2B, CLEC2D, ITGA4, IFITM1, CD247, KLRG1, ICAM3, TYROBP, ITGAL, SELL, FCGR3A, CD96
THE_CITRIC_ACID_TCA_CYCLE_AND_RESPIRATORY_ELECTRON_TRANSPORT	1e-10	2.88261e-09	NA	0.406683	3.31836	127	MT-CO2, MT-CO1, MT-ATP6, MT-CO3, MT-CYB, MT-ND3, MT-ND4, MT-ND1, MT-ND2, MT-ND5, ATP5F1E, COX4I1, COX7C, UQCRB, ATP5MG, ATP5MC2, COX6C, NDUFA4, COX6B1, COX5B, UQCR11, COX6A1, COX8A, LDHB, UQCRH, NDUFA1, ATP5F1D, NDUFB2, UQCR10, LDHA, NDUFB11, UCP2, NDUFB8, NDUFS5, COX7B, ATP5MF, ATP5MC3, ATP5ME, NDUFB7, ATP5PF, NDUFB9, NDUFA3, UQCRQ, ATP5PO, NDUFB10, NDUFA11, NDUFB4, ATP5F1B, ATP5F1A, NDUFC2, CYC…
DISEASE	1e-10	2.88261e-09	NA	0.320294	3.26037	553	B2M, RPL41, RPS27, RPL10, RPS12, RPL13, RPLP1, RPL28, RPS18, RPL30, RPS27A, RPS15A, RPS19, RPS14, RPS3, RPL34, RPL32, ACTB, RPS2, RPL11, RPL19, RPL37, RPS8, RPS3A, RPS23, RPL13A, RPL39, RPS24, RPS28, RPS29, RPL3, RPLP2, RPS15, RPS6, RPL21, HLA-A, RPL23A, RPL18A, RPS4X, TXNIP, RPL14, RPS25, RPL26, RPL7A, RPS7, RPL6, RPL35A, FAU, RPL12, RPL18, RPL37A, RPL29, RPS13, RPL27A, RPL9, RPS16, RPL36, RPS21…
METABOLISM_OF_RNA	1e-10	2.88261e-09	NA	0.321254	3.22249	468	RPL41, RPS27, RPL10, RPS12, RPL13, RPLP1, RPL28, RPS18, RPL30, RPS27A, RPS15A, RPS19, RPS14, RPS3, RPL34, RPL32, RPS2, RPL11, RPL19, RPL37, RPS8, RPS3A, RPS23, RPL13A, RPL39, RPS24, RPS28, RPS29, RPL3, RPLP2, RPS15, RPS6, RPL21, RPL23A, RPL18A, RPS4X, RPL14, RPS25, RPL26, RPL7A, RPS7, RPL6, RPL35A, FAU, RPL12, RPL18, RPL37A, RPL29, RPS13, RPL27A, RPL9, RPS16, RPL36, RPS21, RPL15, RPSA, RPS26, RPL…
INNATE_IMMUNE_SYSTEM	1e-10	2.88261e-09	NA	0.253616	2.54951	477	B2M, EEF1A1, RPS27A, HLA-B, ACTB, GNLY, HLA-C, HLA-A, TXNIP, UBA52, CALM1, FTL, PTPRC, HLA-E, FTH1, UBC, CFL1, ACTG1, CYBA, HBB, HSP90AA1, HMGB1, PPIA, ARPC2, JUN, UBB, SRP14, HSP90AB1, CD3G, CDC42, ARPC3, PSME1, GMFG, GZMM, RAP1B, NFKBIA, RAC2, ITGB2, KLRD1, EEF2, PIK3R1, FOS, HSP90B1, SKP1, RHOA, LRRFIP1, PSME2, HSPA8, ATP6V1G1, CD81, BIN2, PSMB9, UBE2D3, PCBP2, PSMA7, TNFAIP3, APRT, CD63, MYH9…
RHO_GTPASE_EFFECTORS	1.19644e-10	3.30516e-09	0.826657	0.385902	3.07729	113	RPS27, ACTB, PFN1, CALM1, CFL1, ACTG1, CYBA, MYL6, ARPC2, CDC42, ARPC3, MYL12B, YWHAZ, PPP2R5C, YWHAB, RAC2, EVL, ITGB1, FLNA, RHOA, MYH9, ARPC1B, ARPC5, ACTR2, IQGAP1, PAK2, ACTR3, KTN1, WIPF1, ARPC4, KIF2A, YWHAQ, ROCK1, IQGAP2, TUBA1A, S100A8, WASF2, DIAPH1, PPP1R12A, PRKCB, BRK1, S100A9, GRB2, RAC1, FMNL1, DYNC1H1, WAS, TUBA1B, CYFIP2, BUB3, TUBA4A, PAFAH1B1, KIF5B, CENPC, PPP1CB, PPP1CC, PKN…
EPHB_MEDIATED_FORWARD_SIGNALING	1.8748e-10	4.80799e-09	0.826657	0.781428	3.35362	17	ACTB, CFL1, ACTG1, ARPC2, CDC42, ARPC3, RHOA, ARPC1B, ARPC5, FYN, ACTR2, ACTR3, ARPC4, ROCK1, RAC1
RESPIRATORY_ELECTRON_TRANSPORT	1.88549e-10	4.80799e-09	0.826657	0.427534	3.17459	85	MT-CO2, MT-CO1, MT-CO3, MT-CYB, MT-ND3, MT-ND4, MT-ND1, MT-ND2, MT-ND5, COX4I1, COX7C, UQCRB, COX6C, NDUFA4, COX6B1, COX5B, UQCR11, COX6A1, COX8A, UQCRH, NDUFA1, NDUFB2, UQCR10, NDUFB11, NDUFB8, NDUFS5, COX7B, NDUFB7, NDUFB9, NDUFA3, UQCRQ, NDUFB10, NDUFA11, NDUFB4, NDUFC2, CYCS, NDUFA12, COX5A, NDUFA2, UQCRFS1, NDUFA13, NDUFS6, COX7A2L, MT-ND6, COX14, NDUFA6, NDUFA5
CHAPERONE_MEDIATED_AUTOPHAGY	1.06179e-09	2.60728e-08	0.788187	0.78564	3.1235	14	EEF1A1, RPS27A, UBA52, UBC, VIM, HBB, HSP90AA1, UBB, HSP90AB1, HSPA8, PARK7
CYTOKINE_SIGNALING_IN_IMMUNE_SYSTEM	2.64047e-09	6.25226e-08	0.774939	0.250393	2.42605	354	B2M, RPS27A, HLA-B, ACTB, CCL5, HLA-C, HLA-A, IL32, UBA52, CALM1, RPLP0, HLA-E, UBC, CFL1, ACTG1, VIM, HSP90AA1, HMGB1, PPIA, HNRNPA2B1, IFITM2, JUN, UBB, CDC42, IL7R, LCP1, JUNB, PSME1, YWHAZ, LTB, PPP2R5C, ANXA1, HNRNPDL, YWHAB, RAP1B, NFKBIA, ITGB2, JAK1, MT2A, DUSP2, PIK3R1, IRF1, DUSP1, FOS, ITGB1, MSN, HSP90B1, FLNA, SKP1, IL2RG, HLA-F, TLN1, PSME2, HSPA8, PSMB9, SP100, PSMA7, SOD1, FYN, EI…
HEMOSTASIS	4.77102e-09	1.09075e-07	0.761461	0.311799	2.7441	191	TMSB4X, ACTB, PFN1, CALM1, CFL1, HBB, PPIA, S100A10, SRGN, CDC42, YWHAZ, CTSW, GNAS, PPP2R5C, CD48, CD99, RAP1B, RAC2, ITGB2, CD74, CD2, PIK3R1, IRF1, ITGB1, FLNA, HSPA5, RHOA, TLN1, GNAI2, CD63, SOD1, FYN, TGFB1, CD44, TAGLN2, LCK, ITGA4, CAP1, PLEK, CAPZB, GYPC, ANXA2, KIF2A, FAM49B, ITGAL, CAPZA1, TUBA1A, MIF, GNG5, CD47, PRKCB, LAT, GRB2, RAC1, APBB1IP, GNG2, SELL, RAP1A, PRKCH, ACTN4, ANXA5,…
RHO_GTPASES_ACTIVATE_WASPS_AND_WAVES	9.69684e-09	2.12596e-07	0.74774	0.649507	3.06343	22	ACTB, ACTG1, ARPC2, CDC42, ARPC3, ARPC1B, ARPC5, ACTR2, ACTR3, WIPF1, ARPC4, WASF2, BRK1, GRB2, RAC1, WAS, CYFIP2
SIGNALING_BY_RHO_GTPASES	9.94037e-09	2.12596e-07	0.74774	0.325602	2.7686	151	RPS27, ACTB, PFN1, CALM1, CFL1, ACTG1, CYBA, MYL6, ARHGDIB, ARPC2, CDC42, ARPC3, MYL12B, YWHAZ, PPP2R5C, YWHAB, RAC2, EVL, ITGB1, FLNA, RHOA, MYH9, ARPC1B, ARPC5, AKAP13, ACTR2, IQGAP1, PAK2, ACTR3, KTN1, WIPF1, ARPC4, KIF2A, YWHAQ, ROCK1, IQGAP2, TUBA1A, S100A8, WASF2, ARHGEF1, DIAPH1, PPP1R12A, PRKCB, ARHGDIA, BRK1, S100A9, GRB2, RAC1, FMNL1, ARHGAP30, DYNC1H1, WAS, TUBA1B, CYFIP2, ARAP2, BUB3,…
MAPK_FAMILY_SIGNALING_CASCADES	1.04524e-08	2.16561e-07	0.74774	0.349755	2.8573	126	RPS27A, ACTB, UBA52, CALM1, UBC, ACTG1, JUN, UBB, CDC42, PSME1, PPP2R5C, YWHAB, RAP1B, JAK1, DUSP2, DUSP1, IL2RG, TLN1, PSME2, PSMB9, PSMA7, FYN, IQGAP1, TNRC6B, PAK2, CCND3, PSMB8, PSMB1, PEBP1, DNAJB1, PSMB3, LAT, GRB2, MAP2K2, RAC1, PSMD8, APBB1IP, RAP1A, PTPRA, PSMB6, PSMC5, RBX1, PSMA1, RASGRP1, PSMD7, PSMA4, SPTAN1, SEM1, PSMA5, RASAL3, PSMD4, ARRB2, PRKACB, PSMB4, CSK, RASA2, PHB, KRAS, IL…
FCGAMMA_RECEPTOR_FCGR_DEPENDENT_PHAGOCYTOSIS	1.54679e-08	3.10764e-07	0.733762	0.496301	3.025	45	ACTB, CFL1, ACTG1, HSP90AA1, ARPC2, HSP90AB1, CD3G, CDC42, ARPC3, PIK3R1, MYH9, ARPC1B, ARPC5, FYN, ACTR2, CD247, ACTR3, WIPF1, ARPC4, WASF2, BRK1, GRB2, RAC1, WAS, FCGR3A, CYFIP2
FORMATION_OF_ATP_BY_CHEMIOSMOTIC_COUPLING	1.82388e-08	3.55658e-07	0.733762	0.722832	3.10215	17	MT-ATP6, ATP5F1E, ATP5MG, ATP5MC2, ATP5F1D, ATP5MF, ATP5MC3, ATP5ME, ATP5PF, ATP5PO, ATP5F1B, ATP5F1A, ATP5PD, ATP5F1C, ATP5PB
FLT3_SIGNALING	3.46915e-08	6.57156e-07	0.719513	0.356177	2.83018	111	RPS27A, ACTB, UBA52, CALM1, UBC, ACTG1, UBB, PSME1, PPP2R5C, YWHAB, RAP1B, JAK1, DUSP2, PIK3R1, DUSP1, IL2RG, TLN1, PSME2, PSMB9, PSMA7, FYN, IQGAP1, PSMB8, PSMB1, PEBP1, PSMB3, LAT, GRB2, MAP2K2, PSMD8, APBB1IP, RAP1A, PTPRA, PSMB6, PSMC5, RBX1, PSMA1, RASGRP1, PSMD7, PSMA4, SPTAN1, SEM1, PSMA5, RASAL3, PSMD4, ARRB2, PSMB4, CSK, RASA2, PHB, KRAS, IL2RB, PSMA3, PSMB10, PSMB2, PSMD13, PPP2R5E, CUL…
SEMAPHORIN_INTERACTIONS	7.63317e-08	1.40578e-06	0.704976	0.649881	3.02222	21	PTPRC, CFL1, MYL6, HSP90AA1, HSP90AB1, MYL12B, ITGB1, RHOA, TLN1, MYH9, FYN, PAK2, TYROBP, ROCK1, RAC1
INTERLEUKIN_12_FAMILY_SIGNALING	9.0451e-08	1.62078e-06	0.704976	0.509406	2.96429	39	RPLP0, CFL1, PPIA, HNRNPA2B1, CDC42, LCP1, HNRNPDL, RAP1B, JAK1, MSN, PSME2, SOD1, PAK2, ARF1, ANXA2, PDCD4, CAPZA1, MIF, STAT3, CNN2, CANX, P4HB, STAT1, HNRNPF, STAT4, HSPA9, SNRPA1, TALDO1, AIP
PARASITE_INFECTION	1.00532e-07	1.75401e-06	0.704976	0.518347	2.9675	36	ACTB, ACTG1, ARPC2, CD3G, CDC42, ARPC3, MYH9, ARPC1B, ARPC5, FYN, ACTR2, CD247, ACTR3, WIPF1, ARPC4, WASF2, BRK1, GRB2, RAC1, WAS, FCGR3A, CYFIP2
INTERLEUKIN_12_SIGNALING	1.041e-07	1.76969e-06	0.704976	0.528083	2.96756	34	RPLP0, CFL1, PPIA, HNRNPA2B1, CDC42, LCP1, HNRNPDL, RAP1B, JAK1, MSN, PSME2, SOD1, PAK2, ARF1, ANXA2, PDCD4, CAPZA1, MIF, CNN2, P4HB, HNRNPF, STAT4, HSPA9, SNRPA1, TALDO1, AIP
GENE_AND_PROTEIN_EXPRESSION_BY_JAK_STAT_SIGNALING_AFTER_INTERLEUKIN_12_STIMULATION	1.08004e-07	1.79016e-06	0.704976	0.552466	2.98414	30	RPLP0, CFL1, PPIA, HNRNPA2B1, CDC42, LCP1, HNRNPDL, RAP1B, MSN, PSME2, SOD1, PAK2, ARF1, ANXA2, PDCD4, CAPZA1, MIF, CNN2, HNRNPF, STAT4, HSPA9, SNRPA1, TALDO1, AIP
SIGNALING_BY_INTERLEUKINS	2.24196e-07	3.62541e-06	0.690132	0.274347	2.43887	200	RPS27A, CCL5, IL32, UBA52, RPLP0, UBC, CFL1, VIM, HSP90AA1, HMGB1, PPIA, HNRNPA2B1, JUN, UBB, CDC42, IL7R, LCP1, JUNB, PSME1, YWHAZ, ANXA1, HNRNPDL, RAP1B, NFKBIA, ITGB2, JAK1, PIK3R1, FOS, ITGB1, MSN, HSP90B1, SKP1, IL2RG, PSME2, HSPA8, PSMB9, PSMA7, SOD1, FYN, TGFB1, RORA, VAMP2, LCK, CCL4, PAK2, ARF1, PSMB8, ANXA2, PSMB1, PDCD4, CAPZA1, MIF, STAT3, PSMB3, CNN2, CANX, IL10RA, MCL1, GRB2, PSMD8,…
NEUTROPHIL_DEGRANULATION	2.87382e-07	4.53652e-06	0.674963	0.258186	2.37645	250	B2M, EEF1A1, HLA-B, HLA-C, HLA-A, FTL, PTPRC, FTH1, CYBA, HBB, HSP90AA1, HMGB1, PPIA, SRP14, HSP90AB1, GMFG, RAP1B, ITGB2, EEF2, RHOA, HSPA8, BIN2, APRT, CD63, GSTP1, PLAC8, ARPC5, CD44, ACTR2, DDX3X, CAP1, S100A11, IQGAP1, CD53, XRCC5, ANXA2, PSMB1, CTSC, TYROBP, TRAPPC1, YPEL5, ITGAL, ROCK1, VAMP8, IQGAP2, S100A8, ADGRE5, MIF, DIAPH1, TBC1D10C, BST2, CD47, CNN2, CTSS, COTL1, S100A9, NDUFC2, RAC…
EPH_EPHRIN_SIGNALING	3.01468e-07	4.64822e-06	0.674963	0.503036	2.87985	36	ACTB, CFL1, ACTG1, MYL12A, MYL6, ARPC2, CDC42, ARPC3, MYL12B, RHOA, MYH9, ARPC1B, ARPC5, FYN, ACTR2, PAK2, ACTR3, ARPC4, ROCK1, RAC1, AP2M1, AP2S1, NCK2, ADAM10, CLTB, SDCBP, APH1A, AP2B1, CLTA
ANTIGEN_PROCESSING_CROSS_PRESENTATION	5.07646e-07	7.48942e-06	0.659444	0.382579	2.69228	70	B2M, RPS27A, HLA-B, HLA-C, HLA-A, UBA52, HLA-E, UBC, CYBA, UBB, PSME1, CALR, PDIA3, HLA-F, PSME2, PSMB9, PSMA7, TAPBP, SEC61B, PSMB8, PSMB1, SEC61G, VAMP8, PSMB3, CTSS, PSMD8, PSMB6, PSMC5, PSMA1, PSMD7, PSMA4, SEM1, PSMA5, LNPEP, PSMD4
THE_ROLE_OF_GTSE1_IN_G2_M_PROGRESSION_AFTER_G2_CHECKPOINT	5.08332e-07	7.48942e-06	0.659444	0.435296	2.78942	52	RPS27A, UBA52, UBC, HSP90AA1, UBB, HSP90AB1, PSME1, PSME2, PSMB9, PSMA7, PSMB8, PSMB1, TUBA1A, PSMB3, PSMD8, PSMB6, TUBA1B, PSMC5, TUBA4A, PSMA1, PSMD7, PSMA4, SEM1, PSMA5, PSMD4, PSMB4, PSMA3, PSMB10, PSMB2, PSMD13, PSMD6, PSMC3, PSMB7, PSMC6, PSMC1, MAPRE1, PSMD2, PSME4, PSMA2, PSMC4, TUBB4B, PSMF1, PSMD12
SMOOTH_MUSCLE_CONTRACTION	5.61237e-07	8.08913e-06	0.659444	0.710337	2.73604	13	CALM1, MYL12A, MYL6, TPM3, MYL12B, ANXA1, TLN1, PAK2, ANXA2, ANXA6
PLATELET_ACTIVATION_SIGNALING_AND_AGGREGATION	5.87627e-07	8.28929e-06	0.659444	0.346503	2.65492	95	TMSB4X, PFN1, CALM1, CFL1, PPIA, SRGN, CDC42, YWHAZ, CTSW, RAP1B, RAC2, PIK3R1, FLNA, HSPA5, RHOA, TLN1, GNAI2, CD63, SOD1, FYN, TGFB1, TAGLN2, LCK, CAP1, PLEK, FAM49B, GNG5, PRKCB, LAT, GRB2, RAC1, APBB1IP, GNG2, RAP1A, PRKCH, ACTN4, ANXA5, DGKZ, TUBA4A, RASGRP1, GNB1, ARRB2, PSAP, WDR1, PHACTR2, RHOG, FERMT3, PTPN1, CSK
TCR_SIGNALING	6.30492e-07	8.70867e-06	0.659444	0.33773	2.61061	98	RPS27A, UBA52, PTPRC, UBC, CD3D, CD3E, UBB, CD3G, PSME1, NFKBIA, FYB1, PIK3R1, EVL, SKP1, PSME2, PSMB9, PSMA7, HLA-DPB1, LCK, HLA-DPA1, CD247, PAK2, UBE2D2, HLA-DRB1, PSMB8, PSMB1, PSMB3, LAT, PSMD8, WAS, PSMB6, PSMC5, PSMA1, PSMD7, PSMA4, SEM1, VASP, PSMA5, PSMD4, ZAP70, HLA-DRA, PSMB4, CSK, PTPN22, INPP5D, PSMA3, PSMB10, PSMB2, PTEN, PSMD13, LCP2, UBE2N, PSMD6, PAG1, PLCG2, PSMC3, PSMB7, PSMC6,…
MRNA_SPLICING	1.08143e-06	1.41806e-05	0.643552	0.286971	2.46868	163	DDX5, HNRNPA2B1, HNRNPA1, YBX1, SRSF5, HNRNPU, SRSF7, SRRM2, HNRNPA3, FUS, SRRM1, HNRNPC, SNRPD2, SF1, HSPA8, HNRNPK, SRSF3, PCBP2, HNRNPH1, SF3B1, TRA2B, HNRNPM, SNRPB, SF3B2, HNRNPD, DDX46, SRSF11, HNRNPR, LSM7, POLR2L, PCBP1, SYF2, DNAJC8, HNRNPA0, SRSF9, SF3B5, SNU13, PAPOLA, SRSF2, U2SURP, RBM8A, SRSF10, SF3B6, SNRPF, SNRPB2, SNRPD3, SNRPD1, RNPS1, PRPF40A, SNRPG, LSM8, RBMX, TXNL4A, POLR2J,…
CRISTAE_FORMATION	1.09087e-06	1.41806e-05	0.643552	0.565834	2.7334	23	MT-ATP6, ATP5F1E, ATP5MG, ATP5MC2, ATP5F1D, ATP5MF, ATP5MC3, ATP5ME, ATP5PF, ATP5PO, ATP5F1B, ATP5F1A, ATP5PD, ATP5F1C, ATP5PB, MT-ATP8, HSPA9
ADAPTIVE_IMMUNE_SYSTEM	1.10488e-06	1.41806e-05	0.643552	0.214084	2.10233	386	B2M, RPS27A, HLA-B, HLA-C, HLA-A, UBA52, CALM1, PTPRC, HLA-E, UBC, HCST, CYBA, PPIA, CD3D, CD3E, UBB, CD3G, CDC42, PSME1, RNF213, YWHAZ, PPP2R5C, CD99, YWHAB, RAP1B, NFKBIA, ITGB2, KLRD1, CD74, CALR, FYB1, PIK3R1, EVL, ITGB1, ELOB, CD8A, SKP1, PDIA3, KLRB1, HSPA5, HLA-F, PSME2, CD8B, CD81, PSMB9, UBE2D3, CLEC2B, PSMA7, FYN, CLEC2D, HLA-DPB1, LCK, ITGA4, HLA-DPA1, IFITM1, TAPBP, CAPZB, SEC61B, CD2…
PCP_CE_PATHWAY	1.11221e-06	1.41806e-05	0.643552	0.412332	2.73639	59	RPS27A, PFN1, UBA52, UBC, UBB, PSME1, RAC2, RHOA, PSME2, PSMB9, PSMA7, PSMB8, PSMB1, PSMB3, PRKCB, RAC1, PSMD8, PSMB6, PSMC5, AP2M1, PSMA1, PSMD7, PSMA4, SEM1, PSMA5, PSMD4, ARRB2, AP2S1, PSMB4, PSMA3, PSMB10, PSMB2, PSMD13, CLTB, PSMD6, AP2B1, PSMC3, CLTA, PSMB7, PSMC6, PSMC1, PSMD2, PSME4, PSMA2, PSMC4, PSMF1, PSMD12
CELLULAR_RESPONSE_TO_HYPOXIA	1.81766e-06	2.27379e-05	0.643552	0.391825	2.58563	58	RPS27A, UBA52, UBC, UBB, PSME1, ELOB, PSME2, PSMB9, UBE2D3, PSMA7, UBE2D2, PSMB8, PSMB1, PSMB3, PSMD8, PSMB6, PSMC5, RBX1, PSMA1, PSMD7, PSMA4, SEM1, PSMA5, PSMD4, PSMB4, PSMA3, PSMB10, PSMB2, PSMD13, ELOC, EP300, CREBBP, PSMD6, PSMC3, CITED2, PSMB7, PSMC6, PSMC1, PSMD2, PSME4, HIF1A, PSMA2, PSMC4, PSMF1, PSMD12
REGULATION_OF_RAS_BY_GAPS	1.9767e-06	2.42694e-05	0.627257	0.418089	2.67916	52	RPS27A, UBA52, UBC, UBB, PSME1, PSME2, PSMB9, PSMA7, PSMB8, PSMB1, PSMB3, PSMD8, PSMB6, PSMC5, RBX1, PSMA1, PSMD7, PSMA4, SEM1, PSMA5, RASAL3, PSMD4, PSMB4, RASA2, KRAS, PSMA3, PSMB10, PSMB2, PSMD13, CUL3, PSMD6, PSMC3, PSMB7, RASA3, PSMC6, PSMC1, PSMD2, PSME4, PSMA2, PSMC4, PSMF1, PSMD12
STABILIZATION_OF_P53	2.2812e-06	2.74989e-05	0.627257	0.421213	2.62797	48	RPS27A, UBA52, UBC, UBB, PSME1, PSME2, PSMB9, PSMA7, ATM, PSMB8, PSMB1, PSMB3, PSMD8, PSMB6, PSMC5, MDM4, PSMA1, PSMD7, PSMA4, PHF20, SEM1, PSMA5, PSMD4, PSMB4, PSMA3, PSMB10, PSMB2, PSMD13, PSMD6, PSMC3, PSMB7, PSMC6, PSMC1, PSMD2, PSME4, PSMA2, PSMC4, PSMF1, PSMD12
RHO_GTPASES_ACTIVATE_PAKS	2.44892e-06	2.89935e-05	0.627257	0.772819	2.69508	10	CALM1, MYL6, CDC42, MYL12B, FLNA, MYH9, PAK2, PPP1R12A, RAC1, PPP1CB
COMPLEX_I_BIOGENESIS	2.87228e-06	3.34091e-05	0.627257	0.434869	2.68444	47	MT-ND3, MT-ND4, MT-ND1, MT-ND2, MT-ND5, NDUFA1, NDUFB2, NDUFB11, NDUFB8, NDUFS5, NDUFB7, NDUFB9, NDUFA3, NDUFB10, NDUFA11, NDUFB4, NDUFC2, NDUFA12, NDUFA2, NDUFA13, NDUFS6, MT-ND6, NDUFA6, NDUFA5, NDUFV2, NDUFS8, NDUFB1, NDUFAB1, NDUFS7, NDUFC1, NDUFB3
AUF1_HNRNP_D0_BINDS_AND_DESTABILIZES_MRNA	3.47745e-06	3.97509e-05	0.627257	0.424739	2.66324	49	RPS27A, UBA52, UBC, UBB, PSME1, PABPC1, PSME2, HSPA8, PSMB9, PSMA7, HNRNPD, PSMB8, PSMB1, PSMB3, PSMD8, PSMB6, PSMC5, PSMA1, PSMD7, PSMA4, SEM1, PSMA5, PSMD4, PSMB4, PSMA3, PSMB10, PSMB2, PSMD13, HSPB1, PSMD6, PSMC3, PSMB7, PSMC6, PSMC1, PSMD2, PSME4, PSMA2, PSMC4, PSMF1, PSMD12
G1_S_DNA_DAMAGE_CHECKPOINTS	3.5543e-06	3.99407e-05	0.627257	0.424233	2.66007	49	RPS27A, UBA52, UBC, UBB, PSME1, PSME2, PSMB9, PSMA7, ATM, PSMB8, PSMB1, PSMB3, PSMD8, PSMB6, PSMC5, MDM4, PSMA1, PSMD7, PSMA4, PHF20, SEM1, PSMA5, PSMD4, CDKN1B, PSMB4, PSMA3, PSMB10, PSMB2, PSMD13, PSMD6, PSMC3, PSMB7, PSMC6, PSMC1, PSMD2, PSME4, PSMA2, PSMC4, PSMF1, PSMD12
DEGRADATION_OF_DVL	4.56379e-06	5.04298e-05	0.610527	0.432406	2.65155	46	RPS27A, UBA52, UBC, UBB, PSME1, PSME2, PSMB9, PSMA7, PSMB8, PSMB1, PSMB3, PSMD8, PSMB6, PSMC5, RBX1, PSMA1, PSMD7, PSMA4, SEM1, PSMA5, PSMD4, PSMB4, PSMA3, PSMB10, PSMB2, PSMD13, CUL3, PSMD6, PSMC3, PSMB7, PSMC6, PSMC1, PSMD2, PSME4, PSMA2, PSMC4, PSMF1, PSMD12
HOST_INTERACTIONS_OF_HIV_FACTORS	5.74838e-06	6.24783e-05	0.610527	0.315078	2.45489	101	B2M, RPS27A, HLA-A, UBA52, UBC, PPIA, UBB, NPM1, PSME1, SLC25A6, ELOB, SKP1, PSME2, CD8B, PSMB9, PSMA7, FYN, LCK, TPR, CD247, PAK2, ARF1, PSMB8, PSMB1, RAN, PSIP1, SLC25A5, PSMB3, APOBEC3G, RAC1, PSMD8, PSMB6, PSMC5, RBX1, AP2M1, PSMA1, PSMD7, PSMA4, SEM1, PSMA5, DOCK2, PSMD4, AP2S1, KPNB1, PSMB4, BANF1, RANBP1, XPO1, PSMA3, PSMB10, PSMB2, PSMD13, ELOC, PSMD6, AP2B1, PSMC3, PSMB7, PSMC6, PSMC1, P…
ORC1_REMOVAL_FROM_CHROMATIN	7.51308e-06	8.03415e-05	0.610527	0.407118	2.54003	48	RPS27A, UBA52, UBC, UBB, PSME1, SKP1, PSME2, PSMB9, PSMA7, PSMB8, PSMB1, PSMB3, PSMD8, PSMB6, PSMC5, RBX1, PSMA1, PSMD7, PSMA4, SEM1, PSMA5, PSMD4, PSMB4, PSMA3, PSMB10, PSMB2, PSMD13, PSMD6, PSMC3, PSMB7, PSMC6, PSMC1, PSMD2, PSME4, PSMA2, PSMC4, PSMF1, PSMD12
NEGATIVE_REGULATION_OF_NOTCH4_SIGNALING	9.08051e-06	9.55616e-05	0.593325	0.411963	2.58314	49	RPS27A, UBA52, UBC, UBB, PSME1, YWHAZ, SKP1, PSME2, PSMB9, PSMA7, PSMB8, PSMB1, PSMB3, PSMD8, PSMB6, PSMC5, RBX1, PSMA1, PSMD7, PSMA4, SEM1, PSMA5, PSMD4, PSMB4, PSMA3, PSMB10, PSMB2, PSMD13, FBXW7, PSMD6, PSMC3, PSMB7, PSMC6, PSMC1, PSMD2, PSMA2, PSMC4, PSMF1, PSMD12, AKT1
LEISHMANIA_INFECTION	1.33144e-05	0.000137929	0.593325	0.352811	2.51994	74	ACTB, TXNIP, CALM1, ACTG1, CYBA, ARPC2, JUN, HSP90AB1, CD3G, CDC42, ARPC3, GNAS, GNAI2, MYH9, ARPC1B, ARPC5, FYN, ACTR2, CD247, ACTR3, WIPF1, ARPC4, TXN, GNG5, WASF2, BRK1, GRB2, RAC1, GNG2, WAS, FCGR3A, CYFIP2
DISEASES_OF_SIGNAL_TRANSDUCTION_BY_GROWTH_FACTOR_RECEPTORS_AND_SECOND_MESSENGERS	1.39499e-05	0.00013865	0.593325	0.251707	2.22583	195	RPS27A, ACTB, UBA52, CALM1, UBC, ACTG1, HSP90AA1, UBB, PSME1, PPP2R5C, YWHAB, RAP1B, RAC2, PIK3R1, SKP1, LRRFIP1, TLN1, PSME2, BIN2, PSMB9, PSMA7, FYN, TGFB1, LCK, IQGAP1, PSMB8, PSMB1, AKAP9, POLR2L, GOLGA4, NCOR1, PEBP1, STAT3, PSMB3, GRB2, MAP2K2, CDC37, RAC1, PSMD8, APBB1IP, RAP1A, CSNK1A1, PSMB6, PSMC5, RBX1, ZC3HAV1, ERBIN, PSMA1, STAT1, PSMD7, PSMA4, RICTOR, SEM1, POLR2J, PSMA5, PSMD4, HDA…
HEDGEHOG_ON_STATE	1.40771e-05	0.00013865	0.593325	0.382	2.49463	55	RPS27A, UBA52, UBC, UBB, PSME1, PSME2, PSMB9, PSMA7, PSMB8, PSMB1, PSMB3, PSMD8, CSNK1A1, PSMB6, PSMC5, RBX1, PSMA1, PSMD7, PSMA4, SEM1, PSMA5, PSMD4, ARRB2, GRK2, PSMB4, PSMA3, PSMB10, PSMB2, PSMD13, CUL3, PSMD6, PSMC3, PSMB7, PSMC6, PSMC1, PSMD2, PSME4, CDC73, PSMA2, PSMC4, PSMF1, PSMD12
SCF_SKP2_MEDIATED_DEGRADATION_OF_P27_P21	1.41901e-05	0.00013865	0.593325	0.416353	2.55311	46	RPS27A, UBA52, UBC, UBB, PSME1, SKP1, PSME2, PSMB9, PSMA7, PSMB8, PSMB1, PSMB3, PSMD8, PSMB6, PSMC5, PSMA1, PSMD7, PSMA4, SEM1, PSMA5, PSMD4, CDKN1B, PSMB4, PSMA3, PSMB10, PSMB2, PSMD13, PSMD6, PSMC3, PSMB7, PSMC6, PSMC1, PSMD2, PSMA2, PSMC4, PSMF1, PSMD12
BETA_CATENIN_INDEPENDENT_WNT_SIGNALING	1.42205e-05	0.00013865	0.593325	0.326776	2.407	82	RPS27A, PFN1, UBA52, CALM1, UBC, UBB, PSME1, RAC2, RHOA, PSME2, PSMB9, PSMA7, TNRC6B, PSMB8, PSMB1, GNG5, PSMB3, PRKCB, RAC1, PSMD8, GNG2, PSMB6, PSMC5, TCF7, AP2M1, PSMA1, PSMD7, PSMA4, SEM1, PSMA5, GNB1, PSMD4, ARRB2, AP2S1, PSMB4, KRAS, PPP3CA, PSMA3, PSMB10, PSMB2, GNB2, PSMD13, CLTB, PSMD6, AP2B1, PSMC3, CLTA, PSMB7, PSMC6, PSMC1, CTNNB1, PSMD2, PSME4, PSMA2, PSMC4, PSMF1, PSMD12
HEDGEHOG_LIGAND_BIOGENESIS	1.48299e-05	0.00014096	0.593325	0.395856	2.52645	51	RPS27A, UBA52, UBC, UBB, PSME1, PSME2, PSMB9, PSMA7, PSMB8, PSMB1, PSMB3, PSMD8, P4HB, PSMB6, PSMC5, PSMA1, PSMD7, PSMA4, SEM1, PSMA5, PSMD4, PSMB4, PSMA3, PSMB10, PSMB2, PSMD13, VCP, OS9, PSMD6, PSMC3, PSMB7, PSMC6, PSMC1, ERLEC1, PSMD2, PSME4, PSMA2, PSMC4, PSMF1, PSMD12
SEPARATION_OF_SISTER_CHROMATIDS	1.50743e-05	0.00014096	0.593325	0.293167	2.3062	106	RPS27, RPS27A, UBA52, UBC, UBB, PSME1, PPP2R5C, PSME2, PSMB9, PSMA7, ANAPC16, PSMB8, PSMB1, KIF2A, TUBA1A, RAD21, PSMB3, PSMD8, DYNC1H1, PSMB6, TUBA1B, PSMC5, BUB3, TUBA4A, PSMA1, ANAPC5, PSMD7, PSMA4, PAFAH1B1, STAG2, SEM1, SMC3, PSMA5, CENPC, PSMD4, PPP1CC, DYNLL1, ANAPC11, PSMB4, NUDC, DYNLL2, XPO1, PSMA3, PSMB10, PSMB2, PSMD13, CLIP1, PPP2R5E, WAPL, PPP2CA, PSMD6, PSMC3, PSMB7, SMC1A, PSMC6, …
DEFECTIVE_CFTR_CAUSES_CYSTIC_FIBROSIS	1.52909e-05	0.00014096	0.57561	0.395558	2.52454	51	RPS27A, UBA52, UBC, UBB, PSME1, PSME2, PSMB9, PSMA7, PSMB8, PSMB1, PSMB3, PSMD8, PSMB6, PSMC5, PSMA1, PSMD7, PSMA4, SEM1, PSMA5, PSMD4, PSMB4, PSMA3, PSMB10, PSMB2, PSMD13, VCP, OS9, PSMD6, PSMC3, PSMB7, PSMC6, PSMC1, ERLEC1, PSMD2, PSME4, DERL1, PSMA2, PSMC4, PSMF1, PSMD12
REGULATION_OF_RUNX2_EXPRESSION_AND_ACTIVITY	1.53078e-05	0.00014096	0.57561	0.380513	2.48492	55	RPS27A, UBA52, UBC, UBB, PSME1, SKP1, PSME2, PSMB9, PSMA7, PSMB8, PSMB1, PSMB3, PSMD8, PSMB6, PSMC5, RBX1, PSMA1, STAT1, STUB1, PSMD7, PSMA4, SEM1, PSMA5, PSMD4, PSMB4, NR3C1, PSMA3, PSMB10, PSMB2, PSMD13, FBXW7, PSMD6, PSMC3, PSMB7, PSMC6, PSMC1, PSMD2, PSME4, PSMA2, PSMC4, PSMF1, PSMD12
ABC_FAMILY_PROTEINS_MEDIATED_TRANSPORT	1.56155e-05	0.000141823	0.57561	0.383295	2.51498	56	RPS27A, UBA52, UBC, UBB, PSME1, PSME2, PSMB9, PSMA7, PSMB8, PSMB1, PSMB3, PSMD8, PSMB6, PSMC5, PSMA1, EIF2S3, EIF2S2, PSMD7, PSMA4, SEM1, PSMA5, PSMD4, PSMB4, ABCF1, PSMA3, PSMB10, PSMB2, PSMD13, VCP, OS9, PSMD6, PSMC3, PSMB7, PSMC6, PSMC1, ERLEC1, PSMD2, PSME4, DERL1, PSMA2, PSMC4, PSMF1, PSMD12
DEGRADATION_OF_GLI1_BY_THE_PROTEASOME	1.61981e-05	0.000145126	0.57561	0.395297	2.50058	50	RPS27A, UBA52, UBC, UBB, PSME1, SKP1, PSME2, PSMB9, PSMA7, PSMB8, PSMB1, PSMB3, PSMD8, PSMB6, PSMC5, RBX1, PSMA1, PSMD7, PSMA4, SEM1, PSMA5, PSMD4, PRKACB, PSMB4, PSMA3, PSMB10, PSMB2, PSMD13, PSMD6, PSMC3, PSMB7, PSMC6, PSMC1, PSMD2, PSME4, PSMA2, PSMC4, PSMF1, PSMD12
ABC_TRANSPORTER_DISORDERS	1.8542e-05	0.000163911	0.57561	0.384117	2.46146	52	RPS27A, UBA52, UBC, UBB, PSME1, PSME2, PSMB9, PSMA7, PSMB8, PSMB1, PSMB3, PSMD8, PSMB6, PSMC5, PSMA1, PSMD7, PSMA4, SEM1, PSMA5, PSMD4, PSMB4, PSMA3, PSMB10, PSMB2, PSMD13, VCP, OS9, PSMD6, PSMC3, PSMB7, PSMC6, PSMC1, ERLEC1, PSMD2, PSME4, DERL1, PSMA2, PSMC4, PSMF1, PSMD12
DNA_REPLICATION_PRE_INITIATION	1.91652e-05	0.000167191	0.57561	0.383322	2.45637	52	RPS27A, UBA52, UBC, UBB, PSME1, PSME2, PSMB9, PSMA7, PSMB8, PSMB1, PSMB3, PSMD8, PSMB6, PSMC5, PSMA1, PSMD7, PSMA4, SEM1, PSMA5, PSMD4, PSMB4, PSMA3, PSMB10, PSMB2, PSMD13, POLE3, PSMD6, PSMC3, PSMB7, PSMC6, PSMC1, POLE4, PSMD2, PSME4, DBF4, PSMA2, PSMC4, PSMF1, PSMD12, RPA2
PROGRAMMED_CELL_DEATH	2.24387e-05	0.000193206	0.57561	0.29516	2.33256	109	RPS27A, UBA52, UBC, VIM, HMGB1, UBB, GZMB, PSME1, YWHAZ, YWHAB, PSME2, PSMB9, PSMA7, HMGB2, CFLAR, PAK2, PSMB8, PSMB1, YWHAQ, ROCK1, BAX, CASP8, STAT3, PSMB3, CYCS, PSMD8, PSMB6, PSMC5, BCAP31, PMAIP1, PSMA1, PSMD7, PSMA4, BCL2, SPTAN1, SEM1, PSMA5, ADD1, PSMD4, C1QBP, DYNLL1, KPNB1, DBNL, PSMB4, ACIN1, DYNLL2, PSMA3, PSMB10, PSMB2, PSMD13, TFDP2, SATB1, TRADD, MAPK1, CARD8, PSMD6, PSMC3, PSMB7, …
ASYMMETRIC_LOCALIZATION_OF_PCP_PROTEINS	2.4245e-05	0.000206083	0.57561	0.412308	2.51306	45	RPS27A, UBA52, UBC, UBB, PSME1, PSME2, PSMB9, PSMA7, PSMB8, PSMB1, PSMB3, PSMD8, PSMB6, PSMC5, PSMA1, PSMD7, PSMA4, SEM1, PSMA5, PSMD4, PSMB4, PSMA3, PSMB10, PSMB2, PSMD13, PSMD6, PSMC3, PSMB7, PSMC6, PSMC1, PSMD2, PSME4, PSMA2, PSMC4, PSMF1, PSMD12
DEGRADATION_OF_BETA_CATENIN_BY_THE_DESTRUCTION_COMPLEX	2.52588e-05	0.000211437	0.57561	0.362322	2.4932	65	RPS27A, UBA52, UBC, UBB, PSME1, PPP2R5C, SKP1, PSME2, PSMB9, PSMA7, PSMB8, PSMB1, PSMB3, PSMD8, CSNK1A1, PSMB6, PSMC5, RBX1, TCF7, PSMA1, PSMD7, PSMA4, SEM1, PSMA5, PSMD4, HDAC1, TLE4, PSMB4, PSMA3, PSMB10, PSMB2, PSMD13, PPP2R5E, PPP2CA, PSMD6, PSMC3, PSMB7, PSMC6, PSMC1, CTBP1, PPP2R5A, CTNNB1, PSMD2, PSME4, PSMA2, PSMC4, PSMF1, PSMD12
RESPONSE_TO_ELEVATED_PLATELET_CYTOSOLIC_CA2	2.55127e-05	0.000211437	0.57561	0.411393	2.50748	45	TMSB4X, PFN1, CALM1, CFL1, PPIA, SRGN, CTSW, FLNA, HSPA5, TLN1, CD63, SOD1, TGFB1, TAGLN2, CAP1, PLEK, FAM49B, PRKCB, ACTN4, ANXA5, TUBA4A, PSAP, WDR1, PHACTR2, FERMT3
MAPK6_MAPK4_SIGNALING	2.96425e-05	0.000242629	0.57561	0.352308	2.42645	66	RPS27A, UBA52, UBC, JUN, UBB, CDC42, PSME1, PSME2, PSMB9, PSMA7, TNRC6B, PAK2, CCND3, PSMB8, PSMB1, DNAJB1, PSMB3, RAC1, PSMD8, PSMB6, PSMC5, PSMA1, PSMD7, PSMA4, SEM1, PSMA5, PSMD4, PRKACB, PSMB4, XPO1, PSMA3, PSMB10, PSMB2, PSMD13, CDC14A, HSPB1, PSMD6, PSMC3, PSMB7, CDC42EP3, PSMC6, PSMC1, PSMD2, PSME4, PSMA2, PSMC4, PSMF1, PSMD12
SIGNALING_BY_HEDGEHOG	3.14159e-05	0.000252673	0.557332	0.331078	2.4007	78	RPS27A, UBA52, UBC, UBB, PSME1, GNAS, SKP1, PSME2, PSMB9, PSMA7, PSMB8, PSMB1, TUBA1A, PSMB3, PSMD8, CSNK1A1, P4HB, PSMB6, TUBA1B, PSMC5, RBX1, TUBA4A, PSMA1, PSMD7, PSMA4, SEM1, PSMA5, PSMD4, ARRB2, OFD1, GRK2, PRKACB, PSMB4, PRKAR1A, PSMA3, PSMB10, PSMB2, PSMD13, VCP, CUL3, OS9, PSMD6, PSMC3, PSMB7, PSMC6, PSMC1, ERLEC1, PSMD2, PSME4, CDC73, PSMA2, PSMC4, TUBB4B, PSMF1, PSMD12
SIGNALING_BY_WNT	3.16317e-05	0.000252673	0.557332	0.278413	2.29306	132	RPS27A, PFN1, UBA52, CALM1, UBC, UBB, PSME1, YWHAZ, PPP2R5C, RAC2, SKP1, RHOA, PSME2, PSMB9, PSMA7, RUNX3, TNRC6B, PSMB8, PSMB1, GNG5, PSMB3, PRKCB, RAC1, PSMD8, GNG2, CSNK1A1, PSMB6, USP34, PSMC5, SNX3, CCDC88C, RBX1, TCF7, AP2M1, PSMA1, PSMD7, PSMA4, SEM1, PSMA5, CSNK2B, GNB1, PSMD4, HDAC1, ARRB2, TLE4, AP2S1, PSMB4, KRAS, CSNK1G2, PPP3CA, XPO1, PSMA3, PSMB10, PSMB2, GNB2, PSMD13, PPP2R5E, USP8…
REGULATION_OF_RUNX3_EXPRESSION_AND_ACTIVITY	3.22925e-05	0.00025488	0.557332	0.392104	2.45861	49	RPS27A, UBA52, UBC, UBB, PSME1, PSME2, PSMB9, PSMA7, TGFB1, RUNX3, PSMB8, PSMB1, PSMB3, PSMD8, PSMB6, PSMC5, PSMA1, PSMD7, PSMA4, SEM1, PSMA5, PSMD4, PSMB4, PSMA3, PSMB10, PSMB2, PSMD13, EP300, PSMD6, PSMC3, PSMB7, PSMC6, PSMC1, PSMD2, PSMA2, PSMC4, PSMF1, PSMD12
CELL_SURFACE_INTERACTIONS_AT_THE_VASCULAR_WALL	3.57871e-05	0.000279139	0.557332	0.403483	2.47419	46	PPIA, CD48, CD99, ITGB2, CD74, CD2, PIK3R1, ITGB1, FYN, TGFB1, CD44, LCK, ITGA4, GYPC, ITGAL, MIF, CD47, GRB2, SELL, SPN, DOK2, BSG, GLG1, SELPLG, IGHA1, KRAS, SLC3A2, INPP5D, ATP1B3, PTPN6, CD84, IGLC2
TCF_DEPENDENT_SIGNALING_IN_RESPONSE_TO_WNT	4.07247e-05	0.000313959	0.557332	0.308881	2.33789	91	RPS27A, UBA52, UBC, UBB, PSME1, YWHAZ, PPP2R5C, PSME2, PSMB9, PSMA7, RUNX3, PSMB8, PSMB1, PSMB3, PSMD8, CSNK1A1, PSMB6, USP34, PSMC5, CCDC88C, RBX1, TCF7, PSMA1, PSMD7, PSMA4, SEM1, PSMA5, CSNK2B, PSMD4, HDAC1, TLE4, PSMB4, CSNK1G2, XPO1, PSMA3, PSMB10, PSMB2, PSMD13, PPP2R5E, USP8, CUL3, CSNK2A1, EP300, CREBBP, PPP2CA, PSMD6, PSMC3, PSMB7, CHD8, BCL9L, PSMC6, PSMC1, CTBP1, PPP2R5A, CTNNB1, PSMD2…
SIGNALING_BY_NOTCH4	4.45842e-05	0.000335102	0.557332	0.364641	2.41989	59	RPS27A, UBA52, UBC, UBB, PSME1, YWHAZ, SKP1, PSME2, PSMB9, PSMA7, PSMB8, PSMB1, PSMB3, PSMD8, PSMB6, PSMC5, RBX1, PSMA1, PSMD7, PSMA4, SEM1, PSMA5, PSMD4, PSMB4, SNW1, PSMA3, PSMB10, PSMB2, PSMD13, ADAM10, EP300, CREBBP, APH1A, FBXW7, PSMD6, PSMC3, PSMB7, PSMC6, PSMC1, PSMD2, PSMA2, PSMC4, PSMF1, PSMD12, AKT1
HIV_INFECTION	4.46387e-05	0.000335102	0.557332	0.257013	2.20955	164	B2M, RPS27A, HLA-A, UBA52, UBC, PPIA, UBB, NPM1, PSME1, CXCR4, SLC25A6, ELOB, SKP1, PSME2, CD8B, PSMB9, PSMA7, FYN, LCK, TPR, CD247, TCEA1, PAK2, ARF1, PSMB8, XRCC5, PSMB1, RAN, POLR2L, PSIP1, SLC25A5, RNMT, TAF7, PSMB3, APOBEC3G, TAF10, RAC1, PSMD8, XRCC6, VPS28, PSMB6, PSMC5, RBX1, AP2M1, TAF15, VPS4B, PSMA1, CHMP4A, PSMD7, PSMA4, SEM1, POLR2J, PSMA5, DOCK2, PSMD4, CHMP2A, AP2S1, KPNB1, SUPT16H…
METABOLISM_OF_POLYAMINES	4.49836e-05	0.000335102	0.557332	0.392884	2.42527	47	OAZ1, PSME1, PSME2, PSMB9, PSMA7, PSMB8, SAT1, PSMB1, PSMB3, PSMD8, PSMB6, PSMC5, PSMA1, PSMD7, PSMA4, SEM1, PSMA5, PSMD4, PSMB4, ODC1, PSMA3, PSMB10, PSMB2, AMD1, PSMD13, PSMD6, PSMC3, SRM, PSMB7, PSMC6, PSMC1, PSMD2, PSME4, PSMA2, PSMC4, PSMF1, PSMD12
DAP12_INTERACTIONS	4.73609e-05	0.000348892	0.557332	0.555932	2.54428	20	B2M, HLA-B, HLA-C, HLA-E, KLRD1, PIK3R1, FYN, LCK, TYROBP, LAT, GRB2, RAC1
ASSEMBLY_OF_THE_PRE_REPLICATIVE_COMPLEX	4.90882e-05	0.000357642	0.557332	0.399267	2.44834	46	RPS27A, UBA52, UBC, UBB, PSME1, PSME2, PSMB9, PSMA7, PSMB8, PSMB1, PSMB3, PSMD8, PSMB6, PSMC5, PSMA1, PSMD7, PSMA4, SEM1, PSMA5, PSMD4, PSMB4, PSMA3, PSMB10, PSMB2, PSMD13, PSMD6, PSMC3, PSMB7, PSMC6, PSMC1, PSMD2, PSME4, PSMA2, PSMC4, PSMF1, PSMD12
RUNX1_REGULATES_TRANSCRIPTION_OF_GENES_INVOLVED_IN_DIFFERENTIATION_OF_HSCS	5.79358e-05	0.000417516	0.557332	0.365743	2.34372	52	RPS27A, UBA52, UBC, UBB, PSME1, PSME2, PSMB9, PSMA7, PSMB8, PSMB1, KMT2A, PSMB3, PSMD8, PSMB6, PSMC5, PSMA1, PSMD7, PSMA4, SEM1, PSMA5, PSMD4, PSMB4, CCNH, PSMA3, PSMB10, PSMB2, PSMD13, PSMD6, PSMC3, PSMB7, PSMC6, PSMC1, PSMD2, PSME4, GATA3, PSMA2, PSMC4, PSMF1, PSMD12
HEDGEHOG_OFF_STATE	5.93819e-05	0.000423336	0.557332	0.349142	2.4025	65	RPS27A, UBA52, UBC, UBB, PSME1, GNAS, SKP1, PSME2, PSMB9, PSMA7, PSMB8, PSMB1, TUBA1A, PSMB3, PSMD8, CSNK1A1, PSMB6, TUBA1B, PSMC5, RBX1, TUBA4A, PSMA1, PSMD7, PSMA4, SEM1, PSMA5, PSMD4, OFD1, PRKACB, PSMB4, PRKAR1A, PSMA3, PSMB10, PSMB2, PSMD13, PSMD6, PSMC3, PSMB7, PSMC6, PSMC1, PSMD2, PSME4, PSMA2, PSMC4, TUBB4B, PSMF1, PSMD12
INTERFERON_ALPHA_BETA_SIGNALING	6.40673e-05	0.00044818	0.538434	0.414885	2.39432	38	HLA-B, HLA-C, HLA-A, HLA-E, IFITM2, JAK1, IRF1, HLA-F, ISG20, IFITM1, PSMB8, SAMHD1, ISG15, XAF1, IFI6, ADAR, BST2
INFECTION_WITH_MYCOBACTERIUM_TUBERCULOSIS	6.42189e-05	0.00044818	0.538434	0.573604	2.46172	17	B2M, RPS27A, UBA52, UBC, UBB, CORO1A, RNF213, ENO1, SFPQ, PGK1
TP53_REGULATES_METABOLIC_GENES	6.77769e-05	0.000468084	0.538434	0.361565	2.42058	60	MT-CO2, MT-CO1, MT-CO3, COX4I1, COX7C, YWHAZ, YWHAB, COX6C, NDUFA4, COX6B1, COX5B, COX6A1, COX8A, TNRC6B, COX7B, YWHAQ, LAMTOR4, TXN, DDIT4, PRDX2, CYCS, COX5A, GLS, PRDX5, LAMTOR1, PRDX1, COX7A2L, COX14
BIOSYNTHESIS_OF_THE_N_GLYCAN_PRECURSOR_DOLICHOL_LIPID_LINKED_OLIGOSACCHARIDE_LLO_AND_TRANSFER_TO_A_NASCENT_PROTEIN	7.74535e-05	0.000529398	0.538434	-0.488526	-2.58513	18	PMM1, GFPT1, DPM1, CMAS, UAP1, PMM2, NUS1, MVD, DPM2, ST6GAL1, ALG5, ST3GAL5, ALG13, CTSA, ST8SIA4, TSTA3, DPM3, ST3GAL1
REGULATION_OF_PTEN_STABILITY_AND_ACTIVITY	7.93186e-05	0.000536614	0.538434	0.352334	2.31183	56	RPS27A, UBA52, UBC, UBB, PSME1, PSME2, PSMB9, PSMA7, PSMB8, PSMB1, PSMB3, PSMD8, PSMB6, PSMC5, PSMA1, STUB1, PSMD7, PSMA4, SEM1, PSMA5, CSNK2B, PSMD4, PSMB4, PSMA3, PSMB10, PSMB2, PTEN, PSMD13, CSNK2A1, PSMD6, MKRN1, PSMC3, PSMB7, PSMC6, PSMC1, PSMD2, PSME4, PSMA2, PSMC4, PSMF1, PSMD12, AKT1, CSNK2A2
CLATHRIN_MEDIATED_ENDOCYTOSIS	8.55824e-05	0.000573142	0.538434	0.331424	2.3536	72	RPS27A, ACTB, UBA52, UBC, ACTG1, ARPC2, CD3D, UBB, CD3G, IL7R, ARPC3, HSPA8, ARPC5, ACTR2, VAMP2, AAK1, FNBP1, ACTR3, NEDD8, ARPC4, ARF6, SH3KBP1, VAMP8, BIN1, TGOLN2, GRB2, AP2M1, M6PR, ARRB2, AP2S1, EPS15, GRK2, RAB5C, ITSN2, COPS6
GENERATION_OF_SECOND_MESSENGER_MOLECULES	8.98546e-05	0.000595736	0.538434	0.480317	2.39677	25	CD3D, CD3E, CD3G, FYB1, EVL, HLA-DPB1, LCK, HLA-DPA1, CD247, PAK2, HLA-DRB1, LAT, WAS, VASP, ZAP70, HLA-DRA
DEGRADATION_OF_AXIN	9.11654e-05	0.000597521	0.538434	0.370565	2.31197	48	RPS27A, UBA52, UBC, UBB, PSME1, PSME2, PSMB9, PSMA7, PSMB8, PSMB1, PSMB3, PSMD8, PSMB6, PSMC5, PSMA1, PSMD7, PSMA4, SEM1, PSMA5, PSMD4, PSMB4, PSMA3, PSMB10, PSMB2, PSMD13, PSMD6, PSMC3, PSMB7, PSMC6, PSMC1, PSMD2, PSME4, PSMA2, PSMC4, PSMF1, PSMD12
CROSS_PRESENTATION_OF_SOLUBLE_EXOGENOUS_ANTIGENS_ENDOSOMES	9.19263e-05	0.000597521	0.538434	0.403234	2.37322	40	PSME1, PSME2, PSMB9, PSMA7, PSMB8, PSMB1, PSMB3, PSMD8, PSMB6, PSMC5, PSMA1, PSMD7, PSMA4, SEM1, PSMA5, PSMD4, PSMB4, PSMA3, PSMB10, PSMB2, PSMD13, PSMD6, PSMC3, PSMB7, PSMC6, PSMC1, PSMD2, PSME4, PSMA2, PSMC4, PSMF1, PSMD12
RHO_GTPASES_ACTIVATE_IQGAPS	0.000100629	0.000647738	0.538434	0.599531	2.38358	14	ACTB, CALM1, ACTG1, CDC42, IQGAP1, IQGAP2, TUBA1A, RAC1, TUBA1B, TUBA4A
ANTIGEN_PRESENTATION_FOLDING_ASSEMBLY_AND_PEPTIDE_LOADING_OF_CLASS_I_MHC	0.000102456	0.000652982	0.538434	0.538565	2.4648	20	B2M, HLA-B, HLA-C, HLA-A, HLA-E, CALR, PDIA3, HSPA5, HLA-F, TAPBP, CANX, BCAP31
DECTIN_1_MEDIATED_NONCANONICAL_NF_KB_SIGNALING	0.000103855	0.000652982	0.538434	0.356658	2.2855	52	RPS27A, UBA52, UBC, UBB, PSME1, SKP1, PSME2, PSMB9, PSMA7, PSMB8, PSMB1, PSMB3, PSMD8, PSMB6, PSMC5, PSMA1, PSMD7, PSMA4, SEM1, PSMA5, PSMD4, PSMB4, PSMA3, PSMB10, PSMB2, PSMD13, UBE2M, PSMD6, PSMC3, PSMB7, PSMC6, PSMC1, PSMD2, PSME4, PSMA2, PSMC4, PSMF1, PSMD12
REGULATION_OF_MRNA_STABILITY_BY_PROTEINS_THAT_BIND_AU_RICH_ELEMENTS	0.000105055	0.000652982	0.538434	0.327778	2.34151	73	RPS27A, UBA52, UBC, UBB, PSME1, YWHAZ, SET, YWHAB, PABPC1, PSME2, HSPA8, PSMB9, PSMA7, ZFP36, HNRNPD, PSMB8, PSMB1, PSMB3, PSMD8, PSMB6, PSMC5, ANP32A, PSMA1, PSMD7, PSMA4, SEM1, PSMA5, PSMD4, XRN1, EXOSC6, PSMB4, ZFP36L1, XPO1, PSMA3, PSMB10, PSMB2, PSMD13, HSPB1, DCP2, PSMD6, PSMC3, PSMB7, PSMC6, PSMC1, MAPKAPK2, PSMD2, PSME4, PSMA2, PSMC4, PSMF1, PSMD12
MITOTIC_G2_G2_M_PHASES	0.000105383	0.000652982	0.538434	0.2808	2.22872	110	RPS27A, UBA52, UBC, HSP90AA1, UBB, HSP90AB1, PSME1, SKP1, PSME2, PSMB9, PSMA7, MZT2B, PSMB8, PSMB1, AKAP9, OPTN, TUBA1A, PCM1, PPP1R12A, PSMB3, PSMD8, DYNC1H1, PSMB6, TUBA1B, PSMC5, RBX1, TUBA4A, PSMA1, PSMD7, PSMA4, PAFAH1B1, SEM1, PSMA5, MZT2A, DCTN3, PSMD4, PPP1CB, DYNLL1, OFD1, SSNA1, RBBP4, CEP78, PSMB4, CCNH, RAB8A, XPO1, CDK11A, PSMA3, PSMB10, PSMB2, PSMD13, CDC25B, EP300, CNTRL, PPP2CA, P…
SIGNALING_BY_RECEPTOR_TYROSINE_KINASES	0.000110761	0.000679947	0.538434	0.230692	2.02439	183	RPS27A, ACTB, UBA52, CALM1, UBC, ACTG1, CYBA, HSP90AA1, JUND, UBB, HNRNPA1, CDC42, JUNB, FGFBP2, YWHAB, RAP1B, PIK3R1, FOS, ID2, ITGB1, RHOA, ATP6V1G1, FYN, HNRNPH1, LCK, ATP6V0E1, HNRNPM, PAK2, POLR2L, ARF6, SH3KBP1, ROCK1, BAX, NCOR1, WASF2, DIAPH1, STAT3, PRKCB, BRK1, GRB2, MAP2K2, CDC37, RAC1, RAP1A, ATP6V1F, CYFIP2, ERBIN, AP2M1, CHD4, MATK, STAT1, STUB1, RICTOR, FOSB, POLR2J, PTPN2, REST, M…
APC_C_CDH1_MEDIATED_DEGRADATION_OF_CDC20_AND_OTHER_APC_C_CDH1_TARGETED_PROTEINS_IN_LATE_MITOSIS_EARLY_G1	0.000123037	0.000748379	0.518848	0.345417	2.26644	56	RPS27A, UBA52, UBC, UBB, PSME1, PSME2, PSMB9, PSMA7, ANAPC16, PSMB8, PSMB1, PSMB3, PSMD8, PSMB6, PSMC5, PSMA1, ANAPC5, PSMD7, PSMA4, SEM1, PSMA5, PSMD4, ANAPC11, PSMB4, PSMA3, PSMB10, PSMB2, PSMD13, PSMD6, PSMC3, PSMB7, PSMC6, PSMC1, PSMD2, PSME4, PSMA2, PSMC4, CDC26, PSMF1, PSMD12
CYCLIN_A_CDK2_ASSOCIATED_EVENTS_AT_S_PHASE_ENTRY	0.000152395	0.000918297	0.518848	0.348914	2.31553	59	RPS27A, UBA52, UBC, UBB, PSME1, SKP1, PSME2, PSMB9, PSMA7, PSMB8, PSMB1, PSMB3, PSMD8, RBL2, PSMB6, PSMC5, PSMA1, PSMD7, PSMA4, SEM1, PSMA5, PSMD4, CDKN1B, RBBP4, PSMB4, CCNH, PSMA3, PSMB10, PSMB2, PSMD13, TFDP2, CDC25B, PSMD6, MAX, PSMC3, PSMB7, PSMC6, PSMC1, PSMD2, PSMA2, PSMC4, PSMF1, PSMD12, AKT1
TRNA_PROCESSING	0.000153742	0.000918297	0.518848	-0.305474	-2.69552	42	CDKAL1, RPP38, NUP88, TYW5, XPOT, TYW3, THADA, OSGEP, NUP160, RPP30, NUP107, TRMT11, POP7, TSEN15, NUP58, LAGE3, RTCB, NUP214, FAM98B, C2orf49, SEC13, DDX1, NUP54, NUP98, NUP153, POM121, URM1, NUP50, TPRKB, POP4, POM121C, POP5
UCH_PROTEINASES	0.000158369	0.00093749	0.518848	0.328373	2.2616	66	RPS27A, ACTB, UBA52, UBC, UBB, PSME1, PSME2, PSMB9, PSMA7, TGFB1, PSMB8, NEDD8, PSMB1, USP15, YY1, PSMB3, PSMD8, PSMB6, PSMC5, PSMA1, PSMD7, PSMA4, SEM1, PSMA5, PSMD4, PSMB4, OGT, PSMA3, PSMB10, PSMB2, PSMD13, ASXL1, PSMD6, PSMC3, PSMB7, PSMC6, PSMC1, ADRM1, PSMD2, PSME4, TGFBR2, INO80D, PSMA2, PSMC4, PSMF1, PSMD12
SIGNALING_BY_THE_B_CELL_RECEPTOR_BCR	0.000162454	0.000953159	0.518848	0.298793	2.24074	87	RPS27A, UBA52, CALM1, UBC, PPIA, UBB, PSME1, NFKBIA, PIK3R1, SKP1, PSME2, PSMB9, PSMA7, FYN, PSMB8, PSMB1, SH3KBP1, PSMB3, PRKCB, GRB2, REL, PSMD8, PSMB6, PSMC5, PSMA1, RASGRP1, PSMD7, PSMA4, SEM1, PSMA5, PSMD4, PSMB4, ORAI1, FKBP1A, KRAS, PPP3CA, PSMA3, PSMB10, NFATC3, PSMB2, PSMD13, PSMD6, PTPN6, PLCG2, PSMC3, PSMB7, IGLC2, PSMC6, PSMC1, MALT1, PSMD2, PSME4, NCK1, PSMA2, PSMC4, PSMF1, PSMD12, I…
S_PHASE	0.000169674	0.000978473	0.518848	0.291899	2.19706	90	RPS27A, UBA52, UBC, UBB, PSME1, SKP1, PSME2, PSMB9, PSMA7, ANAPC16, PSMB8, PSMB1, RAD21, PSMB3, PSMD8, RBL2, PSMB6, PSMC5, RBX1, PSMA1, RFC1, ANAPC5, PSMD7, PSMA4, STAG2, SEM1, SMC3, PSMA5, PSMD4, CDKN1B, ANAPC11, RBBP4, PSMB4, CCNH, PSMA3, PSMB10, PSMB2, PSMD13, ESCO1, WAPL, TFDP2, CDC25B, POLE3, PSMD6, MAX, PSMC3, PSMB7, SMC1A, PSMC6, PSMC1, POLE4, PDS5A, PSMD2, PSME4, PSMA2, PSMC4, CDC26, PSMF…
DOWNSTREAM_SIGNALING_EVENTS_OF_B_CELL_RECEPTOR_BCR	0.00016972	0.000978473	0.518848	0.327544	2.29536	69	RPS27A, UBA52, CALM1, UBC, PPIA, UBB, PSME1, NFKBIA, SKP1, PSME2, PSMB9, PSMA7, PSMB8, PSMB1, PSMB3, PRKCB, REL, PSMD8, PSMB6, PSMC5, PSMA1, RASGRP1, PSMD7, PSMA4, SEM1, PSMA5, PSMD4, PSMB4, FKBP1A, KRAS, PPP3CA, PSMA3, PSMB10, NFATC3, PSMB2, PSMD13, PSMD6, PSMC3, PSMB7, PSMC6, PSMC1, MALT1, PSMD2, PSME4, PSMA2, PSMC4, PSMF1, PSMD12
APC_C_MEDIATED_DEGRADATION_OF_CELL_CYCLE_PROTEINS	0.000183713	0.00105001	0.518848	0.347704	2.32779	60	RPS27A, UBA52, UBC, UBB, PSME1, SKP1, PSME2, PSMB9, PSMA7, ANAPC16, PSMB8, PSMB1, PSMB3, PSMD8, PSMB6, PSMC5, BUB3, PSMA1, ANAPC5, PSMD7, PSMA4, SEM1, PSMA5, PSMD4, ANAPC11, PSMB4, PSMA3, PSMB10, PSMB2, PSMD13, CDC14A, PSMD6, PSMC3, PSMB7, PSMC6, PSMC1, PSMD2, PSME4, PSMA2, PSMC4, CDC26, PSMF1, PSMD12
PROCESSING_OF_CAPPED_INTRON_CONTAINING_PRE_MRNA	0.000197898	0.00112142	0.518848	0.226073	1.9943	193	DDX5, HNRNPA2B1, HNRNPA1, YBX1, SRSF5, HNRNPU, SRSF7, SRRM2, HNRNPA3, FUS, SRRM1, HNRNPC, SNRPD2, SF1, HSPA8, HNRNPK, SRSF3, PCBP2, HNRNPH1, SF3B1, TRA2B, TPR, HNRNPM, SNRPB, SF3B2, HNRNPD, DDX46, SRSF11, HNRNPR, LSM7, POLR2L, PCBP1, SYF2, DNAJC8, HNRNPA0, SRSF9, SF3B5, SNU13, PAPOLA, SRSF2, U2SURP, RBM8A, SRSF10, SF3B6, SNRPF, SNRPB2, SNRPD3, SNRPD1, RNPS1, PRPF40A, SNRPG, LSM8, RBMX, WTAP, TXNL…
CONSTITUTIVE_SIGNALING_BY_LIGAND_RESPONSIVE_EGFR_CANCER_VARIANTS	0.000201843	0.00113409	0.518848	0.584836	2.25264	13	RPS27A, UBA52, UBC, HSP90AA1, UBB, PIK3R1, GRB2, CDC37
SYNTHESIS_OF_SUBSTRATES_IN_N_GLYCAN_BIOSYTHESIS	0.000206812	0.00115057	0.518848	-0.488431	-2.51242	17	PMM1, GFPT1, DPM1, CMAS, UAP1, PMM2, NUS1, MVD, DPM2, ST6GAL1, ALG5, ST3GAL5, CTSA, ST8SIA4, TSTA3, DPM3, ST3GAL1
TRANSCRIPTIONAL_REGULATION_BY_RUNX3	0.000208249	0.00115057	0.518848	0.324765	2.23675	66	RPS27A, UBA52, UBC, UBB, PSME1, PSME2, PSMB9, PSMA7, TGFB1, ITGA4, RUNX3, PSMB8, PSMB1, ITGAL, PSMB3, PSMD8, PSMB6, PSMC5, TCF7, PSMA1, PSMD7, PSMA4, SEM1, PSMA5, PSMD4, PSMB4, SNW1, BRD2, KRAS, PSMA3, PSMB10, PSMB2, PSMD13, EP300, CREBBP, PSMD6, PSMC3, PSMB7, PSMC6, PSMC1, CTNNB1, PSMD2, PSMA2, PSMC4, PSMF1, PSMD12
INTERLEUKIN_4_AND_INTERLEUKIN_13_SIGNALING	0.000230687	0.00126401	0.518848	0.405599	2.32203	36	VIM, HSP90AA1, JUNB, ANXA1, ITGB2, JAK1, PIK3R1, FOS, ITGB1, HSP90B1, IL2RG, HSPA8, TGFB1, RORA
DNA_REPLICATION	0.000238176	0.00129435	0.518848	0.321699	2.23566	68	RPS27A, UBA52, UBC, UBB, PSME1, SKP1, PSME2, PSMB9, PSMA7, ANAPC16, PSMB8, PSMB1, PSMB3, PSMD8, PSMB6, PSMC5, RBX1, PSMA1, RFC1, ANAPC5, PSMD7, PSMA4, SEM1, PSMA5, PSMD4, ANAPC11, PSMB4, PSMA3, PSMB10, PSMB2, PSMD13, POLE3, PSMD6, PSMC3, PSMB7, PSMC6, PSMC1, POLE4, PSMD2, PSME4, DBF4, PSMA2, PSMC4, CDC26, PSMF1, PSMD12, RPA2
SWITCHING_OF_ORIGINS_TO_A_POST_REPLICATIVE_STATE	0.000255669	0.00137812	0.498493	0.344009	2.28298	59	RPS27A, UBA52, UBC, UBB, PSME1, SKP1, PSME2, PSMB9, PSMA7, ANAPC16, PSMB8, PSMB1, PSMB3, PSMD8, PSMB6, PSMC5, RBX1, PSMA1, ANAPC5, PSMD7, PSMA4, SEM1, PSMA5, PSMD4, ANAPC11, PSMB4, PSMA3, PSMB10, PSMB2, PSMD13, PSMD6, PSMC3, PSMB7, PSMC6, PSMC1, PSMD2, PSME4, PSMA2, PSMC4, CDC26, PSMF1, PSMD12
RHO_GTPASES_ACTIVATE_ROCKS	0.000317735	0.00169885	0.498493	0.644794	2.24861	10	CFL1, MYL6, MYL12B, RHOA, MYH9, ROCK1, PPP1R12A, PPP1CB, RHOC
RESPONSE_OF_MTB_TO_PHAGOCYTOSIS	0.00033686	0.00178671	0.498493	0.54129	2.25072	16	RPS27A, UBA52, UBC, UBB, CORO1A, RNF213, ENO1, SFPQ, PGK1
TNFR2_NON_CANONICAL_NF_KB_PATHWAY	0.000351858	0.00185144	0.498493	0.338566	2.24685	59	RPS27A, UBA52, UBC, UBB, PSME1, LTB, SKP1, PSME2, PSMB9, PSMA7, PSMB8, PSMB1, PSMB3, PSMD8, PSMB6, PSMC5, PSMA1, PSMD7, PSMA4, SEM1, PSMA5, TNFRSF14, PSMD4, PSMB4, CD27, TNFRSF1B, PSMA3, PSMB10, PSMB2, PSMD13, UBE2M, PSMD6, PSMC3, PSMB7, PSMC6, PSMC1, PSMD2, PSME4, PSMA2, PSMC4, PSMF1, PSMD12
SIGNALING_BY_ERBB2	0.000392357	0.00204829	0.498493	0.446616	2.2632	26	RPS27A, UBA52, UBC, HSP90AA1, UBB, PIK3R1, RHOA, FYN, DIAPH1, GRB2, CDC37, ERBIN, MATK, STUB1
FC_EPSILON_RECEPTOR_FCERI_SIGNALING	0.000404455	0.00209495	0.498493	0.267655	2.06893	98	RPS27A, UBA52, CALM1, UBC, JUN, UBB, PSME1, NFKBIA, PIK3R1, FOS, SKP1, PSME2, PSMB9, PSMA7, FYN, PAK2, UBE2D2, PSMB8, PSMB1, PSMB3, LAT, GRB2, RAC1, PSMD8, PSMB6, PSMC5, PSMA1, RASGRP1, PSMD7, PSMA4, SEM1, PSMA5, PSMD4, PSMB4, KRAS, PPP3CA, PSMA3, PSMB10, NFATC3, PSMB2, PSMD13, RASGRP2, LCP2, UBE2N, MAPK1, PSMD6, PLCG2, PSMC3, PSMB7, IGLC2, PSMC6, PSMC1, MALT1, ITK, PSMD2, PSME4, PSMA2, PSMC4, PS…
MITOTIC_METAPHASE_AND_ANAPHASE	0.000412324	0.00211915	0.498493	0.255658	2.10564	132	RPS27, RPS27A, UBA52, UBC, UBB, PSME1, PPP2R5C, PSME2, PSMB9, PSMA7, ANAPC16, PSMB8, PSMB1, RAN, KIF2A, TUBA1A, RAD21, PSMB3, UBE2I, PSMD8, DYNC1H1, PSMB6, TUBA1B, PSMC5, SUMO1, BUB3, TUBA4A, PSMA1, ANAPC5, CHMP4A, PSMD7, PSMA4, PAFAH1B1, STAG2, SEM1, SMC3, PSMA5, CENPC, PSMD4, PPP1CC, CHMP2A, DYNLL1, KPNB1, ANAPC11, LBR, PSMB4, NUDC, TMPO, BANF1, DYNLL2, XPO1, PSMA3, PSMB10, CHMP4B, PSMB2, PSMD1…
ONCOGENIC_MAPK_SIGNALING	0.000425269	0.00216887	0.498493	0.375736	2.12028	35	ACTB, CALM1, ACTG1, YWHAB, RAP1B, TLN1, IQGAP1, AKAP9, PEBP1, MAP2K2, APBB1IP, RAP1A, ZC3HAV1, ARRB2, FXR1, CSK, PHB, KRAS, QKI, AGTRAP, BRAF, MAPK1, AP3B1
DAP12_SIGNALING	0.000463931	0.00234799	0.498493	0.503764	2.20835	18	B2M, HLA-E, KLRD1, PIK3R1, FYN, LCK, TYROBP, LAT, GRB2, RAC1
SELECTIVE_AUTOPHAGY	0.000469256	0.00235694	0.498493	0.369462	2.22506	43	RPS27A, UBA52, UBC, VIM, HSP90AA1, TOMM7, UBB, HSPA8, ATM, PARK7, TOMM20, TUBA1A, MAP1LC3B, SQSTM1, DYNC1H1, TUBA1B, TUBA4A, CSNK2B, DYNLL1, TOMM22, ATG12, VDAC1, DYNLL2, VCP, UBE2N, CSNK2A1, PLIN2
FCERI_MEDIATED_NF_KB_ACTIVATION	0.000579302	0.0028878	0.477271	0.308859	2.1272	66	RPS27A, UBA52, UBC, UBB, PSME1, NFKBIA, SKP1, PSME2, PSMB9, PSMA7, UBE2D2, PSMB8, PSMB1, PSMB3, PSMD8, PSMB6, PSMC5, PSMA1, RASGRP1, PSMD7, PSMA4, SEM1, PSMA5, PSMD4, PSMB4, PSMA3, PSMB10, PSMB2, PSMD13, RASGRP2, UBE2N, PSMD6, PSMC3, PSMB7, IGLC2, PSMC6, PSMC1, MALT1, PSMD2, PSME4, PSMA2, PSMC4, PSMF1, PSMD12, IGLC3
GLYCOGEN_METABOLISM	0.000631849	0.00312624	0.477271	0.626174	2.18368	10	RPS27A, UBA52, CALM1, UBC, UBB
MRNA_SPLICING_MINOR_PATHWAY	0.000680441	0.00334136	0.477271	0.340529	2.13522	49	YBX1, SRSF7, SNRPD2, SF3B1, SNRPB, SF3B2, POLR2L, SF3B5, SNU13, SRSF2, SF3B6, SNRPF, SNRPD3, SNRPD1, SNRPG, TXNL4A, POLR2J, SNRNP200, SNRPE, PRPF8, POLR2B, POLR2I, POLR2G, POLR2K, POLR2F, ZCRB1, POLR2A, NCBP2, SRSF6, POLR2E, POLR2C, PRPF6, LSM2, RNPC3, SRSF1, PDCD7, DDX42, GTF2F1
PINK_PARKIN_MEDIATED_MITOPHAGY	0.000685406	0.00334136	0.477271	0.545699	2.20193	15	RPS27A, UBA52, UBC, TOMM7, UBB, TOMM20, MAP1LC3B, SQSTM1, TOMM22, ATG12, VDAC1
MITOTIC_G1_PHASE_AND_G1_S_TRANSITION	0.000697999	0.00337791	0.477271	0.295049	2.1353	76	RPS27A, UBA52, UBC, UBB, PSME1, SKP1, PSME2, PSMB9, PSMA7, CCND3, PSMB8, PSMB1, PSMB3, PSMD8, CDKN2D, RBL2, PSMB6, PSMC5, PSMA1, PSMD7, PSMA4, SEM1, PSMA5, PSMD4, HDAC1, CDKN1B, RBBP4, PSMB4, CCND2, CCNH, PSMA3, PSMB10, PSMB2, PSMD13, TFDP2, PPP2CA, POLE3, PSMD6, MAX, PSMC3, PSMB7, PSMC6, PSMC1, POLE4, PSMD2, DBF4, PSMA2, PSMC4, PSMF1, PSMD12, RPA2, AKT1
SIGNALING_BY_EGFR_IN_CANCER	0.000717231	0.00344583	0.477271	0.547469	2.1766	14	RPS27A, UBA52, UBC, HSP90AA1, UBB, PIK3R1, GRB2, CDC37
SIGNALING_BY_MET	0.000735015	0.00350587	0.477271	0.43419	2.2382	27	RPS27A, UBA52, UBC, UBB, RAP1B, PIK3R1, ITGB1, ARF6, SH3KBP1, STAT3, GRB2, RAC1, RAP1A, PTPN2, EPS15, PTPN1, KRAS, USP8, RAPGEF1
SIGNALING_BY_MODERATE_KINASE_ACTIVITY_BRAF_MUTANTS	0.000848679	0.00401571	0.477271	0.443645	2.16522	24	ACTB, CALM1, ACTG1, YWHAB, RAP1B, TLN1, IQGAP1, PEBP1, MAP2K2, APBB1IP, RAP1A, ARRB2, CSK, PHB, KRAS, BRAF, MAPK1
TRANSCRIPTIONAL_REGULATION_BY_TP53	0.000854019	0.00401571	0.477271	0.20486	1.82704	206	MT-CO2, MT-CO1, MT-CO3, RPS27A, UBA52, UBC, JUN, UBB, COX4I1, COX7C, NPM1, YWHAZ, PPP2R5C, YWHAB, COX6C, FOS, NDUFA4, ELOB, COX6B1, COX5B, COX6A1, COX8A, ATM, PIP4K2A, TCEA1, TNRC6B, COX7B, BTG2, POLR2L, YWHAQ, LAMTOR4, PRELID1, BAX, TXN, DDIT4, TAF7, PRDX2, TAF10, CNOT6L, BRD7, CYCS, COX5A, PRDM1, GLS, RBL2, CDK13, PRDX5, CHD3, MDM4, LAMTOR1, PMAIP1, CHD4, TAF15, PRDX1, COX7A2L, PHF20, RICTOR, P…
CELL_CYCLE	0.000968373	0.00452135	0.477271	0.184743	1.74771	291	RPS27, RPS27A, UBA52, UBC, HSP90AA1, UBB, NPM1, HSP90AB1, SYNE2, PSME1, YWHAZ, PPP2R5C, SET, YWHAB, SKP1, PSME2, SYNE1, PSMB9, PSMA7, MZT2B, ATM, TPR, TERF2IP, ANAPC16, CCND3, PSMB8, PSMB1, AKAP9, RAN, SUN2, KIF2A, OPTN, YWHAQ, EML4, TUBA1A, PCM1, PPP1R12A, RAD21, PSMB3, UBE2I, PRKCB, PSMD8, RSF1, DYNC1H1, CDKN2D, ENSA, RBL2, PSMB6, TUBA1B, PSMC5, SMARCA5, NIPBL, RAB2A, MDM4, RBX1, SUMO1, BUB3, T…
INTERLEUKIN_3_INTERLEUKIN_5_AND_GM_CSF_SIGNALING	0.000988481	0.00458296	0.45506	0.436952	2.11081	23	RPS27A, UBA52, UBC, UBB, YWHAZ, JAK1, PIK3R1, IL2RG, FYN
COOPERATION_OF_PDCL_PHLP1_AND_TRIC_CCT_IN_G_PROTEIN_BETA_FOLDING	0.00100349	0.00462026	0.45506	0.482828	2.16749	19	GNAI2, GNG5, GNG2, CSNK2B, GNB1, CCT3, CCT7, CCT4, CCT8, GNB2, CCT6A, GNAI3, CSNK2A1, CCT5, CCT2, TCP1
MITOPHAGY	0.00101666	0.00464861	0.45506	0.481202	2.10944	18	RPS27A, UBA52, UBC, TOMM7, UBB, TOMM20, MAP1LC3B, SQSTM1, CSNK2B, TOMM22, ATG12, VDAC1
SIGNALING_BY_NOTCH	0.00122267	0.00555225	0.45506	0.256512	1.99858	101	RPS27A, UBA52, UBC, JUN, UBB, YBX1, GZMB, PSME1, YWHAZ, SKP1, PSME2, PSMB9, PSMA7, IKZF1, TNRC6B, PSMB8, PSMB1, NCOR1, PSMB3, PSMD8, PSMB6, PSMC5, RBX1, PSMA1, STAT1, PSMD7, PSMA4, SEM1, PSMA5, PSMD4, HDAC1, ARRB2, TLE4, TMED2, PSMB4, SNW1, PSMA3, PSMB10, PSMB2, PSMD13, ADAM10, TFDP2, EP300, CREBBP, APH1A, FBXW7, TBL1XR1, PSMD6, PSMC3, PSMB7, B4GALT1, PSMC6, PSMC1, PSMD2, HIF1A, MIB2, PSMA2, PSMC…
C_TYPE_LECTIN_RECEPTORS_CLRS	0.00124082	0.00559635	0.45506	0.270568	2.02907	87	RPS27A, UBA52, CALM1, UBC, UBB, PSME1, NFKBIA, SKP1, PSME2, PSMB9, PSMA7, FYN, PAK2, UBE2D2, PSMB8, ICAM3, PSMB1, CASP8, PSMB3, PSMD8, PSMB6, PSMC5, PSMA1, PSMD7, PSMA4, SEM1, PSMA5, PSMD4, PRKACB, PSMB4, PYCARD, KRAS, PPP3CA, PSMA3, PSMB10, NFATC3, PSMB2, PSMD13, UBE2N, UBE2M, EP300, CREBBP, PSMD6, PLCG2, PSMC3, PSMB7, PSMC6, PSMC1, MALT1, PSMD2, PSME4, PSMA2, PSMC4, PSMF1, PSMD12
CELL_CYCLE_CHECKPOINTS	0.00130126	0.00582931	0.45506	0.233003	1.90099	124	RPS27, RPS27A, UBA52, UBC, UBB, PSME1, YWHAZ, PPP2R5C, YWHAB, PSME2, PSMB9, PSMA7, ATM, ANAPC16, PSMB8, PSMB1, KIF2A, YWHAQ, PSMB3, PSMD8, DYNC1H1, PSMB6, PSMC5, MDM4, SUMO1, BUB3, PSMA1, ANAPC5, PSMD7, PSMA4, PAFAH1B1, PHF20, SEM1, PSMA5, CENPC, PSMD4, PPP1CC, CDKN1B, DYNLL1, ANAPC11, PSMB4, NUDC, DYNLL2, XPO1, PSMA3, PSMB10, PSMB2, PSMD13, CLIP1, PPP2R5E, UBE2N, PPP2CA, PSMD6, PSMC3, PSMB7, PSM…
CELL_CYCLE_MITOTIC	0.00143524	0.00638633	0.45506	0.197021	1.80614	244	RPS27, RPS27A, UBA52, UBC, HSP90AA1, UBB, HSP90AB1, PSME1, PPP2R5C, SET, SKP1, PSME2, PSMB9, PSMA7, MZT2B, TPR, ANAPC16, CCND3, PSMB8, PSMB1, AKAP9, RAN, KIF2A, OPTN, EML4, TUBA1A, PCM1, PPP1R12A, RAD21, PSMB3, UBE2I, PRKCB, PSMD8, DYNC1H1, CDKN2D, ENSA, RBL2, PSMB6, TUBA1B, PSMC5, NIPBL, RAB2A, RBX1, SUMO1, BUB3, TUBA4A, PSMA1, RFC1, ANAPC5, CHMP4A, PSMD7, PSMA4, PAFAH1B1, STAG2, SEM1, SMC3, PSM…
MAP2K_AND_MAPK_ACTIVATION	0.00145287	0.00638956	0.45506	0.440727	2.07871	22	ACTB, ACTG1, YWHAB, RAP1B, TLN1, IQGAP1, PEBP1, MAP2K2, APBB1IP, RAP1A, ARRB2, CSK, KRAS, BRAF, MAPK1, LAMTOR2, MARK3, VCL
INTERFERON_SIGNALING	0.00145524	0.00638956	0.45506	0.253648	2.01548	111	B2M, RPS27A, HLA-B, HLA-C, HLA-A, UBA52, HLA-E, UBC, IFITM2, UBB, JAK1, MT2A, IRF1, FLNA, HLA-F, SP100, EIF4A2, CD44, ISG20, HLA-DPB1, HLA-DPA1, IFITM1, TPR, EIF4G2, HLA-DRB1, PSMB8, SAMHD1, ISG15, XAF1, IFI6, ADAR, BST2
INTERLEUKIN_1_FAMILY_SIGNALING	0.00148089	0.0064594	0.45506	0.267811	1.95888	81	RPS27A, UBA52, UBC, HMGB1, UBB, PSME1, NFKBIA, SKP1, PSME2, PSMB9, PSMA7, PSMB8, PSMB1, STAT3, PSMB3, PSMD8, SQSTM1, PTPN4, PSMB6, SIGIRR, PSMC5, RBX1, MAP3K8, PSMA1, PSMD7, PSMA4, SEM1, PTPN2, PSMA5, PSMD4, CASP1, PSMB4, PTPN7, PSMA3, PSMB10, PSMB2, PSMD13, UBE2N, PSMD6, PTPN6, PSMC3, PSMB7, PSMC6, PSMC1, PTPN18, PSMD2, PSME4, PSMA2, PSMC4, PSMF1, PSMD12
TRNA_PROCESSING_IN_THE_NUCLEUS	0.00156052	0.00676224	0.45506	-0.308765	-2.23815	30	RPP38, NUP88, XPOT, NUP160, RPP30, NUP107, POP7, TSEN15, NUP58, RTCB, NUP214, FAM98B, C2orf49, SEC13, DDX1, NUP54, NUP98, NUP153, POM121, NUP50, POP4, POM121C, POP5
PD_1_SIGNALING	0.00161046	0.00693335	0.45506	0.494337	2.05549	16	CD3D, CD3E, CD3G, HLA-DPB1, LCK, HLA-DPA1, CD247, HLA-DRB1
SUPPRESSION_OF_PHAGOSOMAL_MATURATION	0.00162428	0.00694381	0.45506	0.600002	2.09241	10	RPS27A, UBA52, UBC, UBB, CORO1A
PTEN_REGULATION	0.00163384	0.00694381	0.45506	0.246892	1.90844	98	RPS27A, UBA52, UBC, JUN, UBB, PSME1, PSME2, PSMB9, PSMA7, TNRC6B, PSMB8, PSMB1, LAMTOR4, PSMB3, PSMD8, PSMB6, CHD3, PSMC5, LAMTOR1, CHD4, PSMA1, STUB1, PSMD7, PSMA4, SEM1, REST, PSMA5, CSNK2B, PSMD4, HDAC1, RBBP4, PSMB4, RBBP7, LAMTOR5, SUZ12, PSMA3, PSMB10, PSMB2, PTEN, MAF1, GATAD2A, PSMD13, CSNK2A1, MAPK1, USP7, PSMD6, MKRN1, PSMC3, PSMB7, LAMTOR2, PSMC6, PSMC1, PHC3, PSMD2, PSME4, CBX4, PSMA2…
REGULATION_OF_SIGNALING_BY_CBL	0.00166459	0.00702946	0.45506	0.52953	2.03962	13	RPS27A, UBA52, UBC, UBB, PIK3R1, FYN, GRB2
TRANSCRIPTIONAL_REGULATION_BY_RUNX2	0.00181228	0.00760471	0.45506	0.290635	2.01978	68	RPS27A, UBA52, UBC, UBB, PSME1, SKP1, PSME2, PSMB9, PSMA7, PSMB8, PSMB1, BAX, PSMB3, PSMD8, PSMB6, PSMC5, RBX1, PSMA1, STAT1, STUB1, PSMD7, PSMA4, SEM1, PSMA5, PSMD4, PSMB4, NR3C1, MAF, PSMA3, PSMB10, PSMB2, PSMD13, MAPK1, FBXW7, PSMD6, PSMC3, PSMB7, PSMC6, PSMC1, PSMD2, PSME4, PSMA2, PSMC4, PSMF1, PSMD12, AKT1, RUNX1, RB1
AGGREPHAGY	0.00196349	0.00816122	0.431708	0.417128	2.01504	23	RPS27A, UBA52, UBC, VIM, HSP90AA1, UBB, PARK7, TUBA1A, DYNC1H1, TUBA1B, TUBA4A, DYNLL1, DYNLL2, VCP, UBE2N
SIGNALING_BY_FGFR2	0.00198947	0.00816122	0.431708	0.341704	2.01109	40	RPS27A, UBA52, UBC, UBB, HNRNPA1, FGFBP2, PIK3R1, HNRNPH1, HNRNPM, POLR2L, GRB2, POLR2J, HNRNPF, TIAL1, KRAS, POLR2B, POLR2I, POLR2G, POLR2K, POLR2F, BRAF, MAPK1, PPP2CA, POLR2A, PTBP1, NCBP2
TGF_BETA_RECEPTOR_SIGNALING_ACTIVATES_SMADS	0.00199737	0.00816122	0.431708	0.399665	1.99432	25	RPS27A, UBA52, UBC, UBB, TGFB1, PPP1R15A, PPP1CA, NEDD8, USP15, STUB1, PPP1CB, PPP1CC, FKBP1A, XPO1, STRAP, UBE2M
NEGATIVE_REGULATION_OF_MET_ACTIVITY	0.00200232	0.00816122	0.431708	0.565872	2.11281	12	RPS27A, UBA52, UBC, UBB, SH3KBP1, GRB2, PTPN2, EPS15, PTPN1
NF_KB_IS_ACTIVATED_AND_SIGNALS_SURVIVAL	0.00200645	0.00816122	0.431708	0.593076	2.06826	10	RPS27A, UBA52, UBC, UBB, NFKBIA, SQSTM1
NEGATIVE_REGULATION_OF_MAPK_PATHWAY	0.0020332	0.00821957	0.431708	0.41492	2.00438	23	RPS27A, UBA52, UBC, UBB, PPP2R5C, YWHAB, DUSP2, DUSP1, PEBP1, MAP2K2, KRAS, PPP2R5E, BRAF, MAPK1, PPP2CA, PPP2R5A, MARK3
TRANSCRIPTIONAL_REGULATION_BY_RUNX1	0.00207694	0.00834551	0.431708	0.247166	1.95006	108	RPS27A, UBA52, UBC, UBB, PSME1, PSME2, PSMB9, PSMA7, KMT2E, ELF1, TNRC6B, CCND3, PSMB8, PSMB1, KMT2A, PSMB3, PRKCB, ARID1B, PSMD8, PSMB6, PSMC5, PSMA1, PSMD7, PSMA4, SEM1, KMT2C, PSMA5, CSNK2B, SMARCA2, PSMD4, HDAC1, PSMB4, CCND2, CCNH, ELF2, SMARCE1, SMARCC1, PSMA3, PSMB10, PSMB2, PSMD13, PCGF5, PBRM1, CSNK2A1, EP300, CREBBP, PSMD6, ARID1A, PSMC3, PRMT1, SMARCC2, PSMB7, PSMC6, PSMC1, PHC3, PSMD2…
THE_ROLE_OF_NEF_IN_HIV_1_REPLICATION_AND_DISEASE_PATHOGENESIS	0.00225607	0.0090107	0.431708	0.422797	1.99414	22	B2M, HLA-A, CD8B, FYN, LCK, CD247, PAK2, ARF1, RAC1, AP2M1, DOCK2, AP2S1
LATE_ENDOSOMAL_MICROAUTOPHAGY	0.00237493	0.0094286	0.431708	0.463477	2.08062	19	RPS27A, UBA52, UBC, VIM, HBB, UBB, HSPA8, PARK7, VPS28, CHMP4A, CHMP2A
EGFR_DOWNREGULATION	0.00243881	0.00962459	0.431708	0.518573	1.99742	13	RPS27A, UBA52, UBC, UBB, CDC42, SH3KBP1, GRB2
INTERLEUKIN_1_SIGNALING	0.00258718	0.0101497	0.431708	0.281396	1.94722	67	RPS27A, UBA52, UBC, HMGB1, UBB, PSME1, NFKBIA, SKP1, PSME2, PSMB9, PSMA7, PSMB8, PSMB1, PSMB3, PSMD8, SQSTM1, PSMB6, PSMC5, RBX1, MAP3K8, PSMA1, PSMD7, PSMA4, SEM1, PSMA5, PSMD4, PSMB4, PSMA3, PSMB10, PSMB2, PSMD13, UBE2N, PSMD6, PSMC3, PSMB7, PSMC6, PSMC1, PSMD2, PSME4, PSMA2, PSMC4, PSMF1, PSMD12
UB_SPECIFIC_PROCESSING_PROTEASES	0.00261768	0.0102089	0.431708	0.235233	1.85046	106	RPS27A, UBA52, UBC, UBB, PSME1, NFKBIA, PSME2, PSMB9, PSMA7, TOMM20, PSMB8, PSMB1, USP15, PSMB3, TAF10, PSMD8, FKBP8, CYLD, PSMB6, USP34, PSMC5, SNX3, USP16, MDM4, PSMA1, PSMD7, PSMA4, SEM1, PSMA5, PSMD4, ARRB2, USP3, VDAC2, PSMB4, VDAC1, OTUB1, PSMA3, UFD1, PSMB10, PSMB2, PTEN, PSMD13, TADA3, USP8, USP7, PSMD6, VDAC3, PSMC3, PSMB7, USP33, PSMC6, PSMC1, ADRM1, USP48, PSMD2, PSME4, HIF1A, GATA3, P…
G2_M_CHECKPOINTS	0.00272615	0.0105698	0.431708	0.285078	2.02447	72	RPS27A, UBA52, UBC, UBB, PSME1, YWHAZ, YWHAB, PSME2, PSMB9, PSMA7, ATM, PSMB8, PSMB1, YWHAQ, PSMB3, PSMD8, PSMB6, PSMC5, SUMO1, PSMA1, PSMD7, PSMA4, SEM1, PSMA5, PSMD4, PSMB4, PSMA3, PSMB10, PSMB2, PSMD13, UBE2N, PSMD6, PSMC3, PSMB7, PSMC6, PSMC1, YWHAE, YWHAH, PSMD2, PSME4, UBE2V2, DBF4, PSMA2, PSMC4, PSMF1, PSMD12, RPA2
BINDING_AND_UPTAKE_OF_LIGANDS_BY_SCAVENGER_RECEPTORS	0.00274617	0.0105855	0.431708	0.505441	2.0095	14	FTL, FTH1, HBB, HSP90AA1, CALR, HSP90B1, HBA2
CLEC7A_DECTIN_1_SIGNALING	0.00293962	0.0112657	0.431708	0.270994	1.96121	76	RPS27A, UBA52, CALM1, UBC, UBB, PSME1, NFKBIA, SKP1, PSME2, PSMB9, PSMA7, UBE2D2, PSMB8, PSMB1, CASP8, PSMB3, PSMD8, PSMB6, PSMC5, PSMA1, PSMD7, PSMA4, SEM1, PSMA5, PSMD4, PSMB4, PYCARD, PPP3CA, PSMA3, PSMB10, NFATC3, PSMB2, PSMD13, UBE2N, UBE2M, PSMD6, PLCG2, PSMC3, PSMB7, PSMC6, PSMC1, MALT1, PSMD2, PSME4, PSMA2, PSMC4, PSMF1, PSMD12
SIGNALING_BY_PTK6	0.00331268	0.0126224	0.431708	0.423084	1.96752	21	RPS27A, UBA52, UBC, UBB, RHOA, SFPQ, STAT3, KHDRBS1, RAC1, CDKN1B, PTPN1, NR3C1, KRAS
DOWNREGULATION_OF_ERBB2_SIGNALING	0.00368847	0.013974	0.431708	0.470064	1.95456	16	RPS27A, UBA52, UBC, HSP90AA1, UBB, CDC37, ERBIN, MATK, STUB1
FORMATION_OF_TUBULIN_FOLDING_INTERMEDIATES_BY_CCT_TRIC	0.00391619	0.0146946	0.407018	0.509393	1.96206	13	TUBA1A, TUBA1B, TUBA4A, CCT3, CCT7, CCT4, CCT8, CCT6A, CCT5, CCT2, TCP1, TUBB4B
SEMA4D_IN_SEMAPHORIN_SIGNALING	0.00392299	0.0146946	0.407018	0.572784	1.99749	10	MYL6, MYL12B, RHOA, MYH9, ROCK1, RAC1, SEMA4D, RHOC
IRON_UPTAKE_AND_TRANSPORT	0.0043744	0.0161742	0.407018	0.39428	2.03247	27	RPS27A, UBA52, FTL, FTH1, UBC, UBB, SKP1, ATP6V1G1, ATP6V0E1, NEDD8
NEGATIVE_REGULATORS_OF_DDX58_IFIH1_SIGNALING	0.0043744	0.0161742	0.407018	0.393505	2.02847	27	RPS27A, UBA52, UBC, UBB, UBE2D3, PCBP2, TNFAIP3, UBE2D2, TAX1BP1, ISG15, RNF125, CYLD, PIN1, ATG12, UBE2L6, IRF3, UBE2K, NLRC5
SIGNALING_BY_FGFR	0.00439118	0.0161742	0.407018	0.329692	1.95163	41	RPS27A, UBA52, UBC, UBB, HNRNPA1, FGFBP2, PIK3R1, HNRNPH1, HNRNPM, POLR2L, GRB2, POLR2J, HNRNPF, TIAL1, KRAS, POLR2B, POLR2I, POLR2G, POLR2K, POLR2F, BRAF, MAPK1, PPP2CA, POLR2A, PTBP1, NCBP2
REGULATION_OF_INSULIN_LIKE_GROWTH_FACTOR_IGF_TRANSPORT_AND_UPTAKE_BY_INSULIN_LIKE_GROWTH_FACTOR_BINDING_PROTEINS_IGFBPS	0.0045996	0.0168483	0.407018	0.414495	1.92757	21	GZMH, LGALS1, HSP90B1, KTN1, PDIA6, TGOLN2, MGAT4A, P4HB, SHISA5, MIA3, TIMP1, NUCB1, ADAM10, DNAJC3, MBTPS1, APLP2
STIMULI_SENSING_CHANNELS	0.00462939	0.0168642	0.407018	0.466456	2.00187	17	RPS27A, UBA52, CALM1, UBC, TSC22D3, UBB
TAK1_ACTIVATES_NFKB_BY_PHOSPHORYLATION_AND_ACTIVATION_OF_IKKS_COMPLEX	0.0046789	0.0169514	0.407018	0.465235	1.99663	17	RPS27A, UBA52, UBC, HMGB1, UBB, NFKBIA
RHO_GTPASES_ACTIVATE_PKNS	0.00486925	0.0175452	0.407018	0.443551	1.99117	19	MYL6, MYL12B, YWHAZ, YWHAB, RHOA, MYH9, YWHAQ, PPP1R12A, RAC1, PPP1CB, PKN1, RHOC, YWHAE, PKN2, YWHAH
MUSCLE_CONTRACTION	0.00494785	0.017732	0.407018	0.368548	2.04262	32	CALM1, MYL12A, VIM, MYL6, TPM3, MYL12B, ANXA1, TLN1, PAK2, ANXA2, AKAP9, ANXA6, TMOD3, SRI, TPM4, ORAI1, ATP1A1, ATP2B4, ATP1B3, HIPK1
RHO_GTPASES_ACTIVATE_FORMINS	0.00498716	0.0177768	0.407018	0.29517	1.91643	54	RPS27, ACTB, PFN1, ACTG1, CDC42, PPP2R5C, EVL, ITGB1, RHOA, KIF2A, TUBA1A, DIAPH1, RAC1, FMNL1, DYNC1H1, TUBA1B, BUB3, TUBA4A, PAFAH1B1, CENPC, PPP1CC, DYNLL1, NUDC, RHOC, DYNLL2, XPO1, CLIP1, PPP2R5E, PPP2CA, MAD1L1, PPP2R5A, MAPRE1, TAOK1, RANBP2, TUBB4B
IKK_COMPLEX_RECRUITMENT_MEDIATED_BY_RIP1	0.00511437	0.0180363	0.407018	0.480023	1.90845	14	RPS27A, UBA52, UBC, UBB, UBE2D3, UBE2D2
TICAM1_RIP1_MEDIATED_IKK_COMPLEX_RECRUITMENT	0.00511437	0.0180363	0.407018	0.480023	1.90845	14	RPS27A, UBA52, UBC, UBB, UBE2D3, UBE2D2
LISTERIA_MONOCYTOGENES_ENTRY_INTO_HOST_CELLS	0.00529465	0.0185356	0.407018	0.561139	1.95688	10	RPS27A, UBA52, UBC, UBB, SH3KBP1, GRB2, EPS15
NUCLEAR_PORE_COMPLEX_NPC_DISASSEMBLY	0.00533953	0.0185356	0.407018	-0.381075	-1.91349	16	NUP88, NUP160, NUP107, NUP58, NUP214, NEK7, SEC13, NUP54, NUP98, NUP153, POM121, NUP50, POM121C
AUTOPHAGY	0.00533982	0.0185356	0.407018	0.246453	1.80265	81	EEF1A1, RPS27A, UBA52, UBC, VIM, HBB, HSP90AA1, TOMM7, UBB, HSP90AB1, HSPA8, ATM, PARK7, TOMM20, LAMTOR4, TUBA1A, MAP1LC3B, SQSTM1, DYNC1H1, VPS28, TUBA1B, LAMTOR1, TUBA4A, CHMP4A, CSNK2B, RB1CC1, CHMP2A, DYNLL1, GABARAPL2, TOMM22, ATG12, VDAC1, GABARAPL1, LAMTOR5, DYNLL2, CHMP4B, VCP, UBE2N, CSNK2A1
TRANSPORT_OF_SMALL_MOLECULES	0.00580947	0.0200608	0.407018	0.196119	1.72816	189	RPS27A, UBA52, CALM1, FTL, FTH1, UBC, HBB, TSC22D3, UBB, PSME1, GNAS, SLC25A6, SKP1, PSME2, ATP6V1G1, PSMB9, EMB, PSMA7, ATP6V0E1, PSMB8, NEDD8, PSMB1, HBA2, ADD3, SLC25A5, GNG5, SLC38A1, SMDT1, PSMB3, PSMD8, GNG2, P4HB, PSMB6, PSMC5, ATP6V1F, YME1L1, WNK1, AP2M1, PSMA1, BSG, EIF2S3, EIF2S2, PSMD7, PSMA4, SEM1, PSMA5, GNB1, ADD1, MCUB, SRI, PSMD4, AP2S1, PRKACB, SLC2A3, VDAC2, ATP6V0B, PHB2, PSMB…
COSTIMULATION_BY_THE_CD28_FAMILY	0.00592591	0.0202773	0.407018	0.321098	1.90076	41	CD3D, CD3E, CD3G, CDC42, PPP2R5C, PIK3R1, FYN, HLA-DPB1, LCK, HLA-DPA1, CD247, PAK2, HLA-DRB1, GRB2, RAC1, MAP3K8, RICTOR, TNFRSF14, HLA-DRA
PROTEIN_FOLDING	0.00593333	0.0202773	0.407018	0.285065	1.82673	52	ACTB, PFDN5, GNAI2, TBCA, TUBA1A, GNG5, STAT3, GNG2, TUBA1B, TUBA4A, XRN2, TBCB, CSNK2B, GNB1, CCT3, CCT7, FBXW5, CCT4, CCT8, GNB2, CCT6A, GNAI3, NOP56, CSNK2A1, PFDN2, CCT5, PFDN1, FBXW7, TBCC, CCT2, TCP1, LONP2, FBXL5, TUBB4B
G_ALPHA_Z_SIGNALLING_EVENTS	0.00641154	0.0217818	0.407018	0.495532	1.90867	13	GNAS, GNAI2, GNG5, PRKCB, GNG2, PRKCH, GNB1, GNB2, RGS19, GNAI3
DISORDERS_OF_TRANSMEMBRANE_TRANSPORTERS	0.00643925	0.0217818	0.407018	0.266004	1.88376	71	RPS27A, UBA52, UBC, UBB, PSME1, PSME2, PSMB9, PSMA7, TPR, PSMB8, PSMB1, PSMB3, PSMD8, PSMB6, PSMC5, PSMA1, BSG, PSMD7, PSMA4, SEM1, PSMA5, PSMD4, PSMB4, SLC3A2, PSMA3, PSMB10, PSMB2, PSMD13, VCP, OS9, PSMD6, PSMC3, PSMB7, PSMC6, PSMC1, ERLEC1, PSMD2, PSME4, RANBP2, NUP210, DERL1, PSMA2, PSMC4, PSMF1, PSMD12
INTERFERON_GAMMA_SIGNALING	0.00667273	0.0224569	0.407018	0.302081	1.88469	48	B2M, HLA-B, HLA-C, HLA-A, HLA-E, JAK1, MT2A, IRF1, HLA-F, SP100, CD44, HLA-DPB1, HLA-DPA1, HLA-DRB1, TRIM22, GBP5, SUMO1, STAT1, PTPN2, HLA-DRA, PTPN1, GBP2, IRF3, TRIM38, PTPN6, IRF2, PIAS1, IRF9, HLA-DRB5, GBP4
P75NTR_SIGNALS_VIA_NF_KB	0.00713701	0.0238543	0.407018	0.523989	1.95643	12	RPS27A, UBA52, UBC, UBB, NFKBIA
AMYLOID_FIBER_FORMATION	0.00718329	0.0238543	0.407018	0.428848	1.92517	19	B2M, RPS27A, UBA52, UBC, ITM2B, UBB
MITOCHONDRIAL_TRANSLATION	0.00719585	0.0238543	0.407018	-0.176616	-2.09085	69	TSFM, MRPS2, MRPL27, MRPL58, MRPL24, MRPL48, MTRF1L, MRPS25, MRPL2, MRPL13, GFM1, MRPS33, MRPL19, MRPL18, MRPS26, MRPL32, MRPL36, CHCHD1, MRPS11, MRPS18B, MRPL42, MRPS22, MRPS31, MRPL3, MRPS23, MRPL16, MRPL22, MRPL44, MRPS35, MRPS10, OXA1L, MRPL14, PTCD3, MRPL4, MRPS16, MRPL23, MRPS30, MRPL40, MTIF3, MRPL21, MRPS18C, MRPL28, MRPL55, MRPL1, MRPS12, MRPL47, MRPS36, MRPS5, MRPS7, DAP3, MRPL11, MRPS6…
MITOCHONDRIAL_BIOGENESIS	0.0074436	0.0245528	0.407018	0.284881	1.81817	51	MT-ATP6, CALM1, ATP5F1E, ATP5MG, ATP5MC2, ATP5F1D, ATP5MF, ATP5MC3, ATP5ME, SSBP1, ATP5PF, ATP5PO, NCOR1, ATP5F1B, ATP5F1A, CYCS, ATP5PD, ATP5F1C, ATP5PB
DOWNREGULATION_OF_TGF_BETA_RECEPTOR_SIGNALING	0.00780765	0.0256261	0.407018	0.420778	1.92574	20	RPS27A, UBA52, UBC, UBB, TGFB1, PPP1R15A, PPP1CA, USP15, STUB1, PPP1CB, PPP1CC, XPO1, STRAP
SIGNALING_BY_GPCR	0.00803426	0.02624	0.38073	0.221443	1.76585	113	CCL5, CALM1, CDC42, GNAS, ANXA1, CXCR4, PIK3R1, RHOA, GPSM3, GNAI2, AKAP13, CCL4, PPP1CA, ROCK1, ADGRE5, GNG5, ARHGEF1, PRKCB, GRB2, GNG2, PRKCH, DGKZ, RGS10, REEP5, GPR65, RASGRP1, PREX1, GNB1, PDE4D, ARRB2, PSAP, GRK2, PRKACB, GRK6, METAP2, PRKAR1A, S1PR4, KRAS, RHOC, PPP3CA, RPS6KA3, GNB2, RGS19, RASGRP2, GNAI3, MAPK1, PTGER2, PPP2CA, LRP10, PDE3B, CD55, S1PR5, DGKD, PTGER4, PPP3CC, CAMK4, CX3…
SIGNALING_BY_NOTCH2	0.00860081	0.0279093	0.38073	0.485669	1.87068	13	RPS27A, UBA52, UBC, UBB, GZMB
DETOXIFICATION_OF_REACTIVE_OXYGEN_SPECIES	0.00862957	0.0279093	0.38073	0.423538	1.90133	19	CYBA, GSTP1, SOD1, TXN, PRDX2, CYCS, PRDX6, P4HB, PRDX5, PRDX1
DISEASES_OF_GLYCOSYLATION	0.00877579	0.0282444	0.38073	-0.355475	-1.94427	19	POMGNT1, GALT, MAN1B1, GALNT3, MOGS, GFPT1, HEXB, DPM1, PMM2, NUS1, DPM2, ALG13, CTSA, B3GAT3, C1GALT1, DPM3, HEXA
FGFR2_ALTERNATIVE_SPLICING	0.0093045	0.0297412	0.38073	0.38085	1.7963	22	HNRNPA1, HNRNPH1, HNRNPM, POLR2L, POLR2J, HNRNPF, TIAL1, POLR2B, POLR2I, POLR2G, POLR2K, POLR2F, POLR2A, PTBP1, NCBP2, POLR2E, POLR2C
MAP3K8_TPL2_DEPENDENT_MAPK1_3_ACTIVATION	0.00933057	0.0297412	0.38073	0.479996	1.84882	13	RPS27A, UBA52, UBC, UBB, SKP1
L1CAM_INTERACTIONS	0.0100614	0.0319172	0.38073	0.309079	1.78371	38	ACTB, ACTG1, ITGB1, MSN, HSPA8, EZR, TUBA1A, MAP2K2, RAC1, TUBA1B, AP2M1, TUBA4A, SPTAN1, CSNK2B, AP2S1, RPS6KA3, CSNK2A1, SPTBN1, MAPK1, SDCBP, AP2B1, CLTA, RPS6KA1, TUBB4B, DLG1, CSNK2A2, DNM2
INTEGRIN_CELL_SURFACE_INTERACTIONS	0.0101596	0.0320754	0.38073	0.457435	1.84578	15	ITGB2, ITGB1, CD44, ITGA4, ICAM3, ITGAL, CD47, BSG, ITGB7
POSITIVE_EPIGENETIC_REGULATION_OF_RRNA_EXPRESSION	0.0102289	0.032141	0.38073	0.319395	1.78407	33	ACTB, DEK, SF3B1, POLR2L, DDX21, TAF1D, POLR1D, CBX3, CHD3, SMARCA5, CHD4, HDAC1, RBBP4, RBBP7, GATAD2A, BAZ1B, POLR2K, POLR2F, EP300
CALNEXIN_CALRETICULIN_CYCLE	0.010504	0.0328498	0.38073	0.416288	1.82488	18	RPS27A, UBA52, UBC, UBB, CALR, PDIA3
TRNA_MODIFICATION_IN_THE_NUCLEUS_AND_CYTOSOL	0.0105896	0.0329618	0.38073	-0.486982	-1.94363	10	CDKAL1, TYW5, TYW3, THADA, OSGEP, TRMT11, LAGE3, URM1, TPRKB
RAB_GERANYLGERANYLATION	0.0108344	0.0335663	0.38073	0.368865	1.80026	24	PTP4A2, RAB2A, RAB5C, RAB27A, RAB7A, RAB14, RAB8B, RAB8A, RAB29, RAB18, RAB21, RAB11A, RAB9A, RAB5A, RAB37, RAB11B, RAB6A, RAB22A, RAB1B, RAB4A, RAB1A, RAB10, RABGGTB
SIGNALING_BY_TGF_BETA_FAMILY_MEMBERS	0.0114892	0.0354295	0.38073	0.2756	1.75894	51	RPS27A, UBA52, UBC, UBB, JUNB, RHOA, UBE2D3, TGFB1, PPP1R15A, PPP1CA, DRAP1, NEDD8, USP15, NCOR1, STUB1, PARP1, HDAC1, PPP1CB, PPP1CC, SNW1, FKBP1A, XPO1, CCNK, STRAP, UBE2M, TFDP2
COOPERATION_OF_PREFOLDIN_AND_TRIC_CCT_IN_ACTIN_AND_TUBULIN_FOLDING	0.011649	0.035756	0.38073	0.406959	1.86249	20	ACTB, PFDN5, TUBA1A, TUBA1B, TUBA4A, CCT3, CCT7, CCT4, CCT8, CCT6A, PFDN2, CCT5, PFDN1, CCT2, TCP1, TUBB4B
TRANSCRIPTIONAL_REGULATION_BY_THE_AP_2_TFAP2_FAMILY_OF_TRANSCRIPTION_FACTORS	0.0118449	0.0361897	0.38073	0.505909	1.82522	11	NPM1, DEK, YY1, UBE2I, SUMO1, HSPD1, EP300, CREBBP, CITED2
M_PHASE	0.0119776	0.0364274	0.38073	0.187565	1.66415	198	RPS27, RPS27A, UBA52, UBC, HSP90AA1, UBB, PSME1, PPP2R5C, SET, PSME2, PSMB9, PSMA7, MZT2B, TPR, ANAPC16, PSMB8, PSMB1, AKAP9, RAN, KIF2A, EML4, TUBA1A, PCM1, RAD21, PSMB3, UBE2I, PRKCB, PSMD8, DYNC1H1, ENSA, PSMB6, TUBA1B, PSMC5, NIPBL, RAB2A, SUMO1, BUB3, TUBA4A, PSMA1, ANAPC5, CHMP4A, PSMD7, PSMA4, PAFAH1B1, STAG2, SEM1, SMC3, PSMA5, CSNK2B, MZT2A, CENPC, DCTN3, PSMD4, PPP1CC, CHMP2A, DYNLL1, O…
REGULATION_OF_TNFR1_SIGNALING	0.0123714	0.0374532	0.38073	0.374264	1.76523	22	RPS27A, UBA52, RACK1, UBC, UBB, TNFAIP3, TAX1BP1, CASP8, CYLD
ACTIVATION_OF_IRF3_IRF7_MEDIATED_BY_TBK1_IKK_EPSILON	0.0125228	0.0377391	0.38073	0.525156	1.8314	10	RPS27A, UBA52, UBC, UBB
GLUCAGON_LIKE_PEPTIDE_1_GLP1_REGULATES_INSULIN_SECRETION	0.0130695	0.0392084	0.38073	0.493977	1.84437	12	GNAS, IQGAP1, GNG5, GNG2, RAP1A, GNB1, PRKACB, PRKAR1A, GNB2
EXTRA_NUCLEAR_ESTROGEN_SIGNALING	0.0135758	0.0404586	0.38073	0.336182	1.78185	29	CALM1, HSP90AA1, PIK3R1, FOS, GNAI2, GNG5, GNG2, BCL2, GNB1, UHMK1, CDKN1B, KRAS, XPO1, GNB2, GNAI3, MAPK1, HSPB1, PRMT1
SIGNALING_BY_TGF_BETA_RECEPTOR_COMPLEX	0.0136083	0.0404586	0.38073	0.275774	1.72918	49	RPS27A, UBA52, UBC, UBB, JUNB, RHOA, UBE2D3, TGFB1, PPP1R15A, PPP1CA, NEDD8, USP15, NCOR1, STUB1, PARP1, HDAC1, PPP1CB, PPP1CC, SNW1, FKBP1A, XPO1, CCNK, STRAP, UBE2M, TFDP2
RIPK1_MEDIATED_REGULATED_NECROSIS	0.0139341	0.0411489	0.38073	0.463778	1.78636	13	RPS27A, UBA52, UBC, UBB, CFLAR, CASP8
CELL_CELL_COMMUNICATION	0.0139645	0.0411489	0.38073	0.313831	1.75298	33	ACTB, ACTG1, FYB1, PIK3R1, ITGB1, FLNA, FYN, IQGAP1, TYROBP, CD47, GRB2, ACTN4, SPTAN1, VASP, NCK2, SPTBN1, PTPN6, CTNNB1, NCK1, PXN, ARHGEF6, LIMS1, SKAP2, RSU1
INTRA_GOLGI_TRAFFIC	0.0140967	0.0413545	0.38073	-0.303945	-1.89848	22	YKT6, GOSR2, CYTH2, COG5, STX5, NSF, COG2, SNAP29, NAPG, CUX1, MAN1A1, MAN2A1, VTI1A, STX16, NAPA, COG3, GOSR1, CYTH4, TRIP11
INTEGRIN_SIGNALING	0.0147695	0.0429482	0.38073	0.482814	1.80269	12	RAP1B, TLN1, GRB2, APBB1IP, RAP1A, RASGRP1, PTPN1, CSK, RASGRP2
PLATELET_AGGREGATION_PLUG_FORMATION	0.0147695	0.0429482	0.38073	0.482814	1.80269	12	RAP1B, TLN1, GRB2, APBB1IP, RAP1A, RASGRP1, PTPN1, CSK, RASGRP2
ESR_MEDIATED_SIGNALING	0.0150403	0.0435446	0.38073	0.229871	1.7295	89	CALM1, DDX5, HSP90AA1, JUND, JUN, HSP90AB1, PIK3R1, FOS, GNAI2, PTGES3, TNRC6B, POLR2L, YY1, GNG5, RAD21, GNG2, BCL2, CTSD, STAG2, FOSB, POLR2J, SMC3, CHD1, GNB1, UHMK1, HDAC1, CDKN1B, USF2, GTF2A2, KRAS, XPO1, GNB2, POLR2B, POLR2I, POLR2G, POLR2K, GNAI3, POLR2F, EP300, CREBBP, MAPK1, FKBP5, HSPB1, POLR2A, PRMT1, SMC1A, NCOA1
RHO_GTPASES_ACTIVATE_NADPH_OXIDASES	0.0152596	0.0439873	0.38073	0.489968	1.76771	11	CYBA, RAC2, S100A8, PRKCB, S100A9, RAC1
CLASS_I_MHC_MEDIATED_ANTIGEN_PROCESSING_PRESENTATION	0.0156107	0.0446369	0.38073	0.178534	1.58303	197	B2M, RPS27A, HLA-B, HLA-C, HLA-A, UBA52, HLA-E, UBC, CYBA, UBB, PSME1, RNF213, CALR, ELOB, SKP1, PDIA3, HSPA5, HLA-F, PSME2, PSMB9, UBE2D3, PSMA7, TAPBP, SEC61B, UBE2D2, PSMB8, PSMB1, SEC61G, VAMP8, PSMB3, CANX, CTSS, RNF19A, PSMD8, UBE2L3, PSMB6, PSMC5, BCAP31, RBX1, PSMA1, UBE2B, ANAPC5, STUB1, RBBP6, PSMD7, PSMA4, RNF7, SEM1, PJA2, PSMA5, LNPEP, PSMD4, CBLB, ANAPC11, PSMB4, FBXO7, FBXW5, TAP1,…
UPTAKE_AND_ACTIONS_OF_BACTERIAL_TOXINS	0.0156195	0.0446369	0.38073	0.480322	1.79339	12	CALM1, HSP90AA1, HSP90AB1, EEF2, VAMP2, MAP2K2
G_ALPHA_S_SIGNALLING_EVENTS	0.0164626	0.0468442	0.352488	0.395108	1.80825	20	GNAS, GNAI2, GNG5, GNG2, REEP5, GNB1, PDE4D, ARRB2, GRK2, GRK6, GNB2, GNAI3, PTGER2, PDE3B, PTGER4
DDX58_IFIH1_MEDIATED_INDUCTION_OF_INTERFERON_ALPHA_BETA	0.0174542	0.0494534	0.352488	0.293955	1.77033	43	RPS27A, UBA52, UBC, HMGB1, UBB, NFKBIA, UBE2D3, PCBP2, TNFAIP3, UBE2D2, TAX1BP1, ISG15, RNF125, CASP8
EXTRACELLULAR_MATRIX_ORGANIZATION	0.0175348	0.0494705	0.352488	0.29139	1.71497	40	PPIB, ITGB2, CAST, ITGB1, TGFB1, CD44, ITGA4, ICAM3, ITGAL, CD47, CTSS, CAPN2, P4HB, CAPNS1, BSG, CTSD, ITGB7
